# Supplementary material for: Declines and pronounced state-level variation in clozapine use among Medicare patients
Source: PLoS One. 2025 Aug 18;20(8):e0328495. doi: 10.1371/journal.pone.0328495 (PMC12360599; doi:10.1371/journal.pone.0328495)
Supplement: S1 Data — (XLSX) [file pone.0328495.s006.xlsx]

## Sheet: 2015-2020
	Year	2015	2016	2017	2018	2019	2020
Number of Prescr / Thousand Enrollees	generics	30.7936	29.7909	28.6418	28.2287	27.1875	26.1218
	Clozaril	0.414881	0.355885	0.306254	0.265294	0.250457	0.247756
	Fazaclo	0.940582	0.38835	0.153186	0.0875681	0.0684996	0.00346362
	Versacloz	0.02642	0.021356	0.0193946	0.0100837	0.00765531	0.0105833
	All Brand	1.38188	0.76559	0.478835	0.362946	0.326612	0.261803	18.0009
	Total	32.1755	30.5565	29.1207	28.5916	27.5141	26.3836	5.03174	4.69891	1.81673	3.76862	4.10881
	% brand prescriptions	4.29483	2.50549	1.64431	1.26941	1.18707	0.992293
3.10776	% generic prescriptions	95.7052	97.4945	98.3557	98.7306	98.8129	99.0077
	Year	2015	2016	2017	2018	2019	2020
Spending	generics	1.11832e+08	1.18862e+08	1.17042e+08	1.10903e+08	1.08392e+08	1.06574e+08	1000000
	Clozaril	1.84644e+07	1.79986e+07	1.73131e+07	1.631e+07	1.5684e+07	1.59301e+07
	Fazaclo	3.25854e+07	1.74265e+07	7.08391e+06	4.56111e+06	3.67795e+06	114327
	Versacloz	1.3874e+06	1.15944e+06	1.06376e+06	629955	483886	754038
	All Brand	5.24373e+07	3.65846e+07	2.54608e+07	2.1501e+07	1.98459e+07	1.67985e+07
	Total	1.64269e+08	1.55447e+08	1.42503e+08	1.32404e+08	1.28238e+08	1.23372e+08
	Year	2015	2016	2017	2018	2019	2020
Spending (Millions of $)	generics	111.832	118.862	117.042	110.903	108.392	106.574
	Clozaril	18.4644	17.9986	17.3131	16.31	15.684	15.9301
	Fazaclo	32.5854	17.4265	7.08391	4.56111	3.67795	0.114327
	Versacloz	1.3874	1.15944	1.06376	0.629955	0.483886	0.754038
	All Brand	52.4373	36.5846	25.4608	21.501	19.8459	16.7985	24.8962
	Total	164.269	155.447	142.503	132.404	128.238	123.372	5.37066	8.32668	7.08691	3.1467	3.79413
	% brand spending	31.9216	23.5352	17.8668	16.239	15.4759	13.6161
	% generic spending	68.0784	76.4648	82.1332	83.761	84.5241	86.3839

## Sheet: 2020
Prscrbr_Geo_Lvl	Prscrbr_Geo_Cd	Prscrbr_Geo_Desc	Brnd_Name	Gnrc_Name	Tot_Prscrbrs	Tot_Clms	Tot_30day_Fills	Tot_Drug_Cst	Tot_Benes	GE65_Sprsn_Flag	GE65_Tot_Clms	GE65_Tot_30day_Fills	GE65_Tot_Drug_Cst	GE65_Bene_Sprsn_Flag	GE65_Tot_Benes	LIS_Bene_Cst_Shr	NonLIS_Bene_Cst_Shr	Opioid_Drug_Flag	Opioid_LA_Drug_Flag	Antbtc_Drug_Flag	Antpsyct_Drug_Flag						Number of Prescriptions						Number of Presc / 1000 Enrollees						1000	Cost					Cost/Presc
National		National	Clozapine	Clozapine	26036	1178957	1.18533e+06	8.4108e+07	66587		227081	228239	1.35864e+07		13105	1.01389e+06	2.29704e+06	N	N	N	Y			State		Medicare D Enrollees	generics	Clozaril	Fazaclo	Versacloz	All Brand	Total	generics	Clozaril	Fazaclo	Versacloz	All Brand	Total	generics	Clozaril	Fazaclo	Versacloz	All Brand	Total			Number of Presc / 1000 Enrollees
National		National	Clozapine Odt	Clozapine	2575	45380	45516.8	2.27616e+07	3071		7655	7679.4	3.07576e+06		530	43785.1	115534	N	N	N	Y		1	Alabama	AL	784111	9715	60	0	0	60	9775	12.3898	0.0765198	0	0	0.0765198	12.4663	831991	123904	0	0	123904	955895	97.7898		51	Nevada	NV
National		National	Clozaril	Clozapine	893	11723	11828.4	1.61347e+07	904		1257	1257.6	1.44313e+06		95	22479.4	83008.6	N	N	N	Y		2	Alaska	AK	66925	2125	0	0	0	0	2125	31.752	0	0	0	0	31.752	164171	0	0	0	0	164171	77.2569		50	Mississippi	MS
National		National	Fazaclo	Clozapine	106	236	236.2	186666	117		40	40	25673.9		16	734.5	3577.52	N	N	N	Y		3	Arizona	AZ	1033923	19390	124	0	0	124	19514	18.7538	0.119932	0	0	0.119932	18.8737	1.67694e+06	187263	0	0	187263	1.8642e+06	95.5315		49	Georgia	GA
National		National	Versacloz	Clozapine	71	525	535.4	797711	62		119	119.3	128999		13	475.85	80.27	N	N	N	Y		4	Arkansas	AR	470080	6325	0	0	0	0	6325	13.4552	0	0	0	0	13.4552	500498	0	0	0	0	500498	79.1301		48	Texas	TX
State	1	Alabama	Clozapine	Clozapine	195	9614	9674.4	757564	715		1493	1495.5	101877		117	11516.8	28075.4	N	N	N	Y		5	California	CA	5121501	111444	2305	0	168	2473	113917	21.76	0.450063	0	0.0328029	0.482866	22.2429	1.30503e+07	2.68077e+06	0	299555	2.98032e+06	1.60306e+07	140.722		47	Kentucky	KY
State	1	Alabama	Clozapine Odt	Clozapine	9	101	101	74426.6	12		40	40	25983.9	*		112.22	0	N	N	N	Y		6	Colorado	CO	700999	19204	158	0	0	158	19362	27.3952	0.225393	0	0	0.225393	27.6206	1.98269e+06	225647	0	0	225647	2.20834e+06	114.055		46	Florida	FL
State	1	Alabama	Clozaril	Clozapine	6	60	60	123904			13	13	36816.8	*		87.26	0	N	N	N	Y		7	Connecticut	CT	553527	31364	245	0	12	257	31621	56.6621	0.442616	0	0.0216792	0.464295	57.1264	2.49364e+06	358769	0	22029.7	380799	2.87444e+06	90.9029		45	South Carolina	SC
State	2	Alaska	Clozapine	Clozapine	46	2072	2074.1	135876	128		323	323	21546.2		16	1477.58	3075.4	N	N	N	Y		8	Delaware	DE	163244	3252	54	0	0	54	3306	19.9211	0.330793	0	0	0.330793	20.2519	241794	47594.6	0	0	47594.6	289388	87.5343		44	New Mexico	NM
State	2	Alaska	Clozapine Odt	Clozapine	2	53	53	28295.1			16	16	7571.64	*		68	46.6	N	N	N	Y		9	District of Columbia	DC	58498	1679	13	0	0	13	1692	28.7018	0.22223	0	0	0.22223	28.9241	145809	34759.3	0	0	34759.3	180568	106.719		43	Alabama	AL
State	4	Arizona	Clozapine	Clozapine	478	18762	18805.6	1496465	1114		2306	2312	163092		167	14648.2	56998.7	N	N	N	Y		10	Florida	FL	3646650	39085	380	16	0	396	39481	10.7181	0.104205	0.00438759	0	0.108593	10.8266	3.62572e+06	540709	15676	0	556385	4.1821e+06	105.927		42	Arkansas	AR
State	4	Arizona	Clozapine Odt	Clozapine	60	628	628	180474	55		27	27	12589.2	*		1193.34	2979.57	N	N	N	Y		11	Georgia	GA	1323652	12175	86	0	0	86	12261	9.19804	0.0649718	0	0	0.0649718	9.26301	1.08114e+06	181339	0	0	181339	1.26247e+06	102.967		41	Louisiana	LA
State	4	Arizona	Clozaril	Clozapine	14	124	124	187263		*				*		293.36	0	N	N	N	Y		12	Hawaii	HI	200857	4652	0	0	0	0	4652	23.1608	0	0	0	0	23.1608	319293	0	0	0	0	319293	68.6356		40	Wyoming	WY
State	5	Arkansas	Clozapine	Clozapine	164	6236	6253.9	458634	467		863	864.3	57847.1		69	6227.78	12003.5	N	N	N	Y		13	Idaho	ID	251234	5338	0	0	0	0	5338	21.2471	0	0	0	0	21.2471	438010	0	0	0	0	438010	82.0551		39	Tennessee	TN
State	5	Arkansas	Clozapine Odt	Clozapine	4	89	89.2	41863.7			47	47	12630.6	*		6.1	0	N	N	N	Y		14	Illinois	IL	1713457	60184	194	15	0	209	60393	35.1243	0.113221	0.00875423	0	0.121976	35.2463	4.77751e+06	259186	9405.16	0	268591	5.0461e+06	83.5544		38	North Carolina	NC
State	6	California	Clozapine	Clozapine	2517	100691	101151	7.52378e+06	6241		18405	18536.3	1.15166e+06		1169	68724.8	140388	N	N	N	Y		15	Indiana	IN	1005213	32567	126	0	0	126	32693	32.3981	0.125347	0	0	0.125347	32.5235	2.5653e+06	240305	0	0	240305	2.80561e+06	85.8168		37	Arizona	AZ
State	6	California	Clozapine Odt	Clozapine	398	10753	10777.6	5.5265e+06	655		2120	2125.7	854795		107	6549.78	10637.1	N	N	N	Y		16	Iowa	IA	504889	18284	122	0	36	158	18442	36.2139	0.241637	0	0.0713028	0.31294	36.5268	1.46471e+06	177526	0	56403	233929	1.69863e+06	92.1068		36	Delaware	DE
State	6	California	Clozaril	Clozapine	93	2305	2318.1	2.68077e+06	214		184	184.1	169666		17	2930.48	1073.87	N	N	N	Y		17	Kansas	KS	401063	10980	89	0	0	89	11069	27.3772	0.22191	0	0	0.22191	27.5992	938948	110184	0	0	110184	1.04913e+06	94.7811		35	Idaho	ID
State	6	California	Versacloz	Clozapine	10	168	168.1	299555	17		22	22	18980.4	*		101.4	0	N	N	N	Y		18	Kentucky	KY	734092	7498	54	0	0	54	7552	10.214	0.0735603	0	0	0.0735603	10.2875	612171	116936	0	0	116936	729107	96.5449		34	California	CA
State	8	Colorado	Clozapine	Clozapine	471	18414	18462.3	1.57334e+06	1217		2926	2937.6	215203		215	13069.2	35966.4	N	N	N	Y		19	Louisiana	LA	685541	9257	52	0	0	52	9309	13.5032	0.0758525	0	0	0.0758525	13.5791	646827	53789.7	0	0	53789.7	700616	75.2623		33	Hawaii	HI
State	8	Colorado	Clozapine Odt	Clozapine	57	790	790	409352	58		154	154	42355.8	*		276.01	160.82	N	N	N	Y		20	Maine	ME	262444	10450	104	0	0	104	10554	39.818	0.396275	0	0	0.396275	40.2143	830507	104659	0	0	104659	935166	88.6077		32	Virginia	VA
State	8	Colorado	Clozaril	Clozapine	10	158	158	225647	12		13	13	28150.9	*		993.99	0	N	N	N	Y		21	Maryland	MD	662775	20636	86	0	0	86	20722	31.1358	0.129757	0	0	0.129757	31.2655	1.65818e+06	168185	0	0	168185	1.82636e+06	88.1364		31	New Jersey	NJ
State	9	Connecticut	Clozapine	Clozapine	647	30376	30498.7	1.93162e+06	1743		5575	5591	337617		325	31074.3	35483.4	N	N	N	Y		22	Massachusetts	MA	1056562	66945	249	0	74	323	67268	63.3612	0.23567	0	0.0700385	0.305709	63.6669	4.29291e+06	318790	0	136538	455328	4.74824e+06	70.5869		30	West Virginia	WV
State	9	Connecticut	Clozapine Odt	Clozapine	84	988	989	562024	75		50	50	30100.8	*		939.27	304.66	N	N	N	Y		23	Michigan	MI	1685990	52632	502	14	44	560	53192	31.2173	0.297748	0.00830373	0.0260974	0.332149	31.5494	5.47926e+06	569168	9470.63	37722.2	616361	6.09563e+06	114.597		29	Montana	MT
State	9	Connecticut	Clozaril	Clozapine	32	245	251	358769	22		28	28	26800.5	*		505.71	821.67	N	N	N	Y		24	Minnesota	MN	819546	47282	675	24	0	699	47981	57.6929	0.823627	0.0292845	0	0.852911	58.5458	4.55644e+06	1.01087e+06	18985.2	0	1.02985e+06	5.58629e+06	116.427		28	Kansas	KS
State	9	Connecticut	Versacloz	Clozapine	1	12	12	22029.7			0	0	0	#		19.5	0	N	N	N	N		25	Mississippi	MS	448837	4142	12	0	0	12	4154	9.22829	0.0267358	0	0	0.0267358	9.25503	347037	38096.6	0	0	38096.6	385133	92.7138		27	Colorado	CO
State	10	Delaware	Clozapine	Clozapine	78	3162	3162.5	214401	186		698	698.1	35083		39	3837.3	8314.29	N	N	N	Y		26	Missouri	MO	965546	42540	211	0	0	211	42751	44.058	0.218529	0	0	0.218529	44.2765	3.12457e+06	354497	0	0	354497	3.47907e+06	81.3798		26	Utah	UT
State	10	Delaware	Clozapine Odt	Clozapine	2	90	90	27392.8			0	0	0	#		162.9	0	N	N	N	N		27	Montana	MT	164788	4118	68	0	0	68	4186	24.9897	0.412651	0	0	0.412651	25.4023	331473	134898	0	0	134898	466372	111.412		25	Ohio	OH
State	10	Delaware	Clozaril	Clozapine	3	54	54	47594.6			0	0	0	#		385.26	0	N	N	N	N		28	Nebraska	NE	263180	10666	0	0	0	0	10666	40.5274	0	0	0	0	40.5274	1.0951e+06	0	0	0	0	1.0951e+06	102.672		24	District of Columbia	DC
State	11	District of Columbia	Clozapine	Clozapine	79	1600	1612.8	99059.4	146		328	336	19499.8		28	1629.44	4205.3	N	N	N	Y		29	Nevada	NV	390335	3175	78	0	0	78	3253	8.13404	0.199828	0	0	0.199828	8.33387	319913	108592	0	0	108592	428505	131.726		23	Maryland	MD
State	11	District of Columbia	Clozapine Odt	Clozapine	5	79	79	46749.5			34	34	28176.1	*		39	1239.59	N	N	N	Y		30	New Hampshire	NH	213140	12357	39	0	0	39	12396	57.976	0.182978	0	0	0.182978	58.159	1.1012e+06	22887.8	0	0	22887.8	1.12409e+06	90.6817		22	Michigan	MI
State	11	District of Columbia	Clozaril	Clozapine	1	13	13	34759.3			0	0	0	#		0	4129.31	N	N	N	N		31	New Jersey	NJ	1236047	29095	727	18	21	766	29861	23.5387	0.588165	0.0145626	0.0169896	0.619718	24.1585	2.75628e+06	1.00532e+06	15927	18453.4	1.0397e+06	3.79598e+06	127.122		21	Alaska	AK
State	12	Florida	Clozapine	Clozapine	1124	37615	37886.8	2.9667e+06	2778		6441	6483.5	392870		461	51814.7	129457	N	N	N	Y		32	New Mexico	NM	315406	3547	34	0	0	34	3581	11.2458	0.107798	0	0	0.107798	11.3536	290328	72763.8	0	0	72763.8	363092	101.394		20	Oregon	OR
State	12	Florida	Clozapine Odt	Clozapine	73	1470	1479	659015	110		233	242	109858		21	2548.02	8682.93	N	N	N	Y		33	New York	NY	2905927	122371	1359	39	65	1463	123834	42.1108	0.467665	0.0134208	0.0223681	0.503454	42.6143	1.0226e+07	2.07874e+06	19416.9	80177	2.17834e+06	1.24043e+07	100.169		19	Washington	WA
State	12	Florida	Clozaril	Clozapine	32	380	380	540709	32		35	35	31516.5	*		767.74	7435.8	N	N	N	Y		34	North Carolina	NC	1556664	28169	196	19	19	234	28403	18.0957	0.12591	0.0122056	0.0122056	0.150321	18.2461	2.56038e+06	317512	9179.89	56048.2	382741	2.94312e+06	103.62		18	Indiana	IN
State	12	Florida	Fazaclo	Clozapine	8	16	16	15676		*				*		80.83	60	N	N	N	Y		35	North Dakota	ND	97047	5165	67	0	0	67	5232	53.2216	0.690387	0	0	0.690387	53.912	319774	101261	0	0	101261	421035	80.4731		17	Pennsylvania	PA
State	13	Georgia	Clozapine	Clozapine	415	11984	12095.8	950925	941		1988	2009.1	121574		152	15863.1	40552.9	N	N	N	Y		36	Ohio	OH	1910774	54083	292	0	0	292	54375	28.3042	0.152818	0	0	0.152818	28.4571	4.50821e+06	381973	0	0	381973	4.89018e+06	89.9343		16	Illinois	IL
State	13	Georgia	Clozapine Odt	Clozapine	22	191	191	130210	22		41	41	15859.3	*		471.23	622.01	N	N	N	Y		37	Oklahoma	OK	516472	22299	77	0	0	77	22376	43.1756	0.149088	0	0	0.149088	43.3247	2.02436e+06	139160	0	0	139160	2.16352e+06	96.6891		15	Iowa	IA
State	13	Georgia	Clozaril	Clozapine	10	86	86	181339			0	0	0	#		237.08	2578.48	N	N	N	N		38	Oregon	OR	672546	21214	145	0	0	145	21359	31.5428	0.215599	0	0	0.215599	31.7584	1.82513e+06	116360	0	0	116360	1.94149e+06	90.898		14	Wisconsin	WI
State	15	Hawaii	Clozapine	Clozapine	110	4556	4577.7	278058	305		646	652	44558.3		51	4401.75	9804.42	N	N	N	Y		39	Pennsylvania	PA	2191461	72385	1023	0	42	1065	73450	33.0305	0.466812	0	0.0191653	0.485977	33.5165	5.29117e+06	1.27018e+06	0	35334.1	1.30551e+06	6.59668e+06	89.8118		13	Maine	ME
State	15	Hawaii	Clozapine Odt	Clozapine	9	96	96	41235.2		*				*		66.27	0	N	N	N	Y		40	Rhode Island	RI	176223	9178	14	0	0	14	9192	52.0817	0.0794448	0	0	0.0794448	52.1612	865682	11885.7	0	0	11885.7	877568	95.4708		12	Nebraska	NE
State	16	Idaho	Clozapine	Clozapine	139	5302	5346.4	424908	341		524	530.7	39377.9		44	3270.23	4658.08	N	N	N	Y		41	South Carolina	SC	823644	9154	37	0	0	37	9191	11.114	0.0449223	0	0	0.0449223	11.1589	798188	61277.4	0	0	61277.4	859466	93.5117		11	New York	NY
State	16	Idaho	Clozapine Odt	Clozapine	6	36	36	13101.6		*				*		33.43	0	N	N	N	Y		42	South Dakota	SD	127088	9063	39	0	0	39	9102	71.3128	0.306874	0	0	0.306874	71.6197	710449	48828	0	0	48828	759277	83.4187		10	Oklahoma	OK
State	17	Illinois	Clozapine	Clozapine	816	57836	58031.7	3.85148e+06	3108		11986	12021.3	599185		614	29098.4	98349.4	N	N	N	Y		43	Tennessee	TN	1062853	15271	80	0	0	80	15351	14.3679	0.0752691	0	0	0.0752691	14.4432	1.26772e+06	114835	0	0	114835	1.38255e+06	90.0627		9	Missouri	MO
State	17	Illinois	Clozapine Odt	Clozapine	89	2348	2350.9	926031	152		432	432	151094		26	692.66	2963.15	N	N	N	Y		44	Texas	TX	3174491	30884	649	17	0	666	31550	9.7288	0.204442	0.00535519	0	0.209797	9.9386	2.90489e+06	1.02702e+06	16266.3	0	1.04328e+06	3.94817e+06	125.14		8	Rhode Island	RI
State	17	Illinois	Clozaril	Clozapine	19	194	194	259186	18		90	90	107967	*		1443.95	6457.94	N	N	N	Y		45	Utah	UT	299508	8294	57	0	0	57	8351	27.6921	0.190312	0	0	0.190312	27.8824	754532	60277.5	0	0	60277.5	814809	97.5703		7	North Dakota	ND
State	17	Illinois	Fazaclo	Clozapine	6	15	15	9405.16		*				*		33.98	0	N	N	N	Y		46	Vermont	VT	113848	6146	97	0	0	97	6243	53.9843	0.852013	0	0	0.852013	54.8363	471236	148740	0	0	148740	619976	99.3074		6	Vermont	VT
State	18	Indiana	Clozapine	Clozapine	546	31425	31551.4	2.06197e+06	1767		5820	5848.7	268758		330	21793.9	47125.7	N	N	N	Y		47	Virginia	VA	1018811	23916	175	0	0	175	24091	23.4744	0.171769	0	0	0.171769	23.6462	2.01277e+06	300769	0	0	300769	2.31354e+06	96.0333		5	Connecticut	CT
State	18	Indiana	Clozapine Odt	Clozapine	65	1142	1144	503330	81		282	282.1	110052		18	1456.22	1713.5	N	N	N	Y		48	Washington	WA	935351	30073	64	0	0	64	30137	32.1516	0.0684235	0	0	0.0684235	32.22	2.5258e+06	111772	0	0	111772	2.63758e+06	87.5195		4	New Hampshire	NH
State	18	Indiana	Clozaril	Clozapine	15	126	126	240305	11		19	19	29598.4	*		147.75	1192.33	N	N	N	Y		49	West Virginia	WV	317070	7920	40	0	0	40	7960	24.9787	0.126155	0	0	0.126155	25.1049	613670	60052.8	0	0	60052.8	673723	84.6386		3	Minnesota	MN
State	19	Iowa	Clozapine	Clozapine	320	17921	17998.9	1.25187e+06	1134		2845	2855.5	201812		189	16212.2	24965.3	N	N	N	Y		50	Wisconsin	WI	893697	33064	317	0	14	331	33395	36.9969	0.354706	0	0.0156653	0.370372	37.3673	3.04034e+06	321282	0	11777.9	333060	3.3734e+06	101.015		2	Massachusetts	MA
State	19	Iowa	Clozapine Odt	Clozapine	20	363	363.2	212840	26		46	46	9930.91	*		412.38	2303.67	N	N	N	Y		51	Wyoming	WY	74358	1014	13	0	0	13	1027	13.6367	0.17483	0	0	0.17483	13.8116	112744	10794	0	0	10794	123538	120.29		1	South Dakota	SD
State	19	Iowa	Clozaril	Clozapine	8	122	125.6	177526			0	0	0	#		115.68	0	N	N	N	N			Total		46771885	1221766	11588	162	495	12245	1234011	26.1218	0.247756	0.00346362	0.0105833	0.261803	26.3836	1.06574e+08	1.59301e+07	114327	754038	1.67985e+07	1.23372e+08
State	19	Iowa	Versacloz	Clozapine	2	36	43.2	56403			0	0	0	#		64.25	0	N	N	N	N																												Mean
State	20	Kansas	Clozapine	Clozapine	232	10690	10696.1	802422	673		2459	2460.4	153055		143	9513.7	33122.7	N	N	N	Y																												SD
State	20	Kansas	Clozapine Odt	Clozapine	17	290	290.4	136525	18		15	15	952.81	*		113.82	0	N	N	N	Y																												MOE
State	20	Kansas	Clozaril	Clozapine	7	89	89	110184			24	24	41496.3	*		146.96	0	N	N	N	Y																												CI (Z=1.5)
State	21	Kentucky	Clozapine	Clozapine	248	7454	7499.4	593596	537		1104	1115.5	65572.1		83	10606.5	26387.4	N	N	N	Y																												CI (Z=1.96)
State	21	Kentucky	Clozapine Odt	Clozapine	8	44	44	18574.3		*				*		25.66	0	N	N	N	Y
State	21	Kentucky	Clozaril	Clozapine	8	54	54	116936			0	0	0	#		148.02	0	N	N	N	N
State	22	Louisiana	Clozapine	Clozapine	254	9181	9208.1	605608	600		1678	1684	103029		121	6890.87	13496.2	N	N	N	Y
State	22	Louisiana	Clozapine Odt	Clozapine	6	76	76	41219			34	34	22852.8	*		26.37	0	N	N	N	Y
State	22	Louisiana	Clozaril	Clozapine	4	52	52	53789.7			16	16	12396.4	*		89.7	2686.25	N	N	N	Y
State	23	Maine	Clozapine	Clozapine	269	10306	10383.5	705904	621		2072	2085.1	144110		125	5796.04	13682.4	N	N	N	Y
State	23	Maine	Clozapine Odt	Clozapine	19	144	144	124603	14		29	29	16961.3	*		24.84	0	N	N	N	Y
State	23	Maine	Clozaril	Clozapine	10	104	104	104659			12	12	4062.84	*		74	0	N	N	N	Y
State	24	Maryland	Clozapine	Clozapine	508	20101	20271.5	1.38687e+06	1181		3980	4015.6	227663		236	24151	51505.6	N	N	N	Y
State	24	Maryland	Clozapine Odt	Clozapine	34	535	543.5	271306	34		74	74	23074.2	*		483.18	3238.14	N	N	N	Y
State	24	Maryland	Clozaril	Clozapine	10	86	94.2	168185			0	0	0	#		101.25	291.37	N	N	N	N
State	25	Massachusetts	Clozapine	Clozapine	1228	66118	66691.1	3.92304e+06	3887		15918	16003.9	782252		932	51579.5	97870.1	N	N	N	Y
State	25	Massachusetts	Clozapine Odt	Clozapine	68	827	827.2	369871	64		88	88	28958	*		583.07	2159.13	N	N	N	Y
State	25	Massachusetts	Clozaril	Clozapine	23	249	249	318790	18		0	0	0		0	476.03	3010.81	N	N	N	N
State	25	Massachusetts	Versacloz	Clozapine	13	74	74	136538			26	26	36470.7	*		95	0	N	N	N	Y
State	26	Michigan	Clozapine	Clozapine	945	48324	48597.6	3.29926e+06	3009		10435	10524.3	626889		666	48892.9	87691.6	N	N	N	Y
State	26	Michigan	Clozapine Odt	Clozapine	201	4308	4316.5	2.18001e+06	286		585	586.6	312205		45	5312.22	5846.27	N	N	N	Y
State	26	Michigan	Clozaril	Clozapine	40	502	502	569168	35		81	81	83672.3	*		851.59	5920.81	N	N	N	Y
State	26	Michigan	Fazaclo	Clozapine	6	14	14	9470.63		*				*		64.77	0	N	N	N	Y
State	26	Michigan	Versacloz	Clozapine	7	44	44.2	37722.2			0	0	0	#		50.7	0	N	N	N	N
State	27	Minnesota	Clozapine	Clozapine	683	45315	45371.4	3.44558e+06	2464		7670	7676.6	507298		457	24297.5	79806.5	N	N	N	Y
State	27	Minnesota	Clozapine Odt	Clozapine	116	1967	1967.2	1110856	124		458	458.1	200918		24	1136.04	5245.76	N	N	N	Y
State	27	Minnesota	Clozaril	Clozapine	41	675	675	1.01087e+06	40		117	117	123765	*		544.61	0	N	N	N	Y
State	27	Minnesota	Fazaclo	Clozapine	7	24	24	18985.2		*				*		7.8	0	N	N	N	Y
State	28	Mississippi	Clozapine	Clozapine	151	4112	4140	330418	328		660	668.2	54094.5		50	4969.77	8476.69	N	N	N	Y
State	28	Mississippi	Clozapine Odt	Clozapine	4	30	30	16618.6			0	0	0	#		39.88	0	N	N	N	N
State	28	Mississippi	Clozaril	Clozapine	1	12	12	38096.6			0	0	0	#		11.7	0	N	N	N	N
State	29	Missouri	Clozapine	Clozapine	634	40606	40692	2.29111e+06	1992		6951	6956.4	323584		360	24477.1	59677.2	N	N	N	Y
State	29	Missouri	Clozapine Odt	Clozapine	79	1934	1937.8	833461	112		194	194	102102		15	1064.1	1827.34	N	N	N	Y
State	29	Missouri	Clozaril	Clozapine	18	211	211	354497	17		0	0	0		0	369.47	2892.95	N	N	N	N
State	30	Montana	Clozapine	Clozapine	112	4118	4142.1	331473	274		900	901	43058.4		50	3898.42	11259.4	N	N	N	Y
State	30	Montana	Clozaril	Clozapine	2	68	68.2	134898			13	13	11315.5	*		54.6	0	N	N	N	Y
State	31	Nebraska	Clozapine	Clozapine	215	9860	9933.2	705588	628		1672	1695.7	94751.3		108	7774.45	27237.4	N	N	N	Y
State	31	Nebraska	Clozapine Odt	Clozapine	20	806	806	389513	45		113	113	40766.9	*		415.89	321.95	N	N	N	Y
State	32	Nevada	Clozapine	Clozapine	106	3027	3040.4	244523	230		489	489.2	32153.6		36	4581.85	4758.07	N	N	N	Y
State	32	Nevada	Clozapine Odt	Clozapine	11	148	148.1	75389.9	17		14	14	5711.08	*		59.87	0	N	N	N	Y
State	32	Nevada	Clozaril	Clozapine	5	78	78	108592		*				*		126.35	0	N	N	N	Y
State	33	New Hampshire	Clozapine	Clozapine	191	11920	11999.9	949317	700		2515	2516.5	166114		138	11426.8	34454.4	N	N	N	Y
State	33	New Hampshire	Clozapine Odt	Clozapine	28	437	438	151886	28		135	136	45296	*		3286.23	188.55	N	N	N	Y
State	33	New Hampshire	Clozaril	Clozapine	5	39	39	22887.8			13	13	4283.66	*		81.36	0	N	N	N	Y
State	34	New Jersey	Clozapine	Clozapine	744	27882	28084.2	2.05487e+06	1762		5964	6024.7	389515		389	29852.5	66844.9	N	N	N	Y
State	34	New Jersey	Clozapine Odt	Clozapine	89	1213	1215.1	701415	87		173	173	66496.6		12	812.25	5114.88	N	N	N	Y
State	34	New Jersey	Clozaril	Clozapine	55	727	764.3	1.00532e+06	51		61	61	76803.2	*		1129.95	200.4	N	N	N	Y
State	34	New Jersey	Fazaclo	Clozapine	5	18	18	15927		*				*		57.36	0	N	N	N	Y
State	34	New Jersey	Versacloz	Clozapine	8	21	21.7	18453.4			0	0	0	#		44.05	42.52	N	N	N	N
State	35	New Mexico	Clozapine	Clozapine	145	3518	3540.9	274312	289		512	527.3	33091.7		41	3541.33	8082.16	N	N	N	Y
State	35	New Mexico	Clozapine Odt	Clozapine	5	29	29	16016.1			0	0	0	#		34.43	0	N	N	N	N
State	35	New Mexico	Clozaril	Clozapine	3	34	34	72763.8			0	0	0	#		17.9	0	N	N	N	N
State	36	New York	Clozapine	Clozapine	3053	117567	118324	7.70223e+06	7287		23301	23392.5	1.38586e+06		1509	100385	187134	N	N	N	Y
State	36	New York	Clozapine Odt	Clozapine	389	4804	4831.7	2.52378e+06	399		881	881.9	284515		80	6031.12	25476.9	N	N	N	Y
State	36	New York	Clozaril	Clozapine	110	1359	1382.5	2.07874e+06	101		118	118.5	176471	*		3351.37	13311.5	N	N	N	Y
State	36	New York	Fazaclo	Clozapine	23	39	39	19416.9	30	*				*		92.05	740.11	N	N	N	Y
State	36	New York	Versacloz	Clozapine	14	65	65	80177	12		40	40	47567.7	*		40.15	0	N	N	N	Y
State	37	North Carolina	Clozapine	Clozapine	858	27591	28042.7	2.17283e+06	1936		5293	5345	358580		359	29059.9	71728.9	N	N	N	Y
State	37	North Carolina	Clozapine Odt	Clozapine	60	578	592.2	387556	57		120	120	40579.2	*		2458.06	1132.31	N	N	N	Y
State	37	North Carolina	Clozaril	Clozapine	25	196	202.5	317512	20		0	0	0		0	408.66	3014.43	N	N	N	N
State	37	North Carolina	Fazaclo	Clozapine	6	19	19	9179.89		*				*		26	850.04	N	N	N	Y
State	37	North Carolina	Versacloz	Clozapine	3	19	19.2	56048.2			0	0	0	#		27.3	0	N	N	N	N
State	38	North Dakota	Clozapine	Clozapine	97	5103	5105.9	315086	315		848	848.3	47114.1		49	3709.04	14257.4	N	N	N	Y
State	38	North Dakota	Clozapine Odt	Clozapine	7	62	62	4688.05			47	47	2021.78	*		17.28	968.01	N	N	N	Y
State	38	North Dakota	Clozaril	Clozapine	4	67	67	101261			27	27	56309	*		72.8	0	N	N	N	Y
State	39	Ohio	Clozapine	Clozapine	1050	53094	53370	3.99493e+06	2854		11663	11712.5	613779		584	32609.6	103968	N	N	N	Y
State	39	Ohio	Clozapine Odt	Clozapine	73	989	997.5	513277	86		226	226	99557		20	438.07	534.17	N	N	N	Y
State	39	Ohio	Clozaril	Clozapine	32	292	292.9	381973	25		50	50	36789.2	*		537.37	2649.36	N	N	N	Y
State	40	Oklahoma	Clozapine	Clozapine	207	21366	21446.9	1.45769e+06	1199		3164	3168.9	164223		193	7145.58	17050.7	N	N	N	Y
State	40	Oklahoma	Clozapine Odt	Clozapine	21	933	934.9	566669	74		129	129	79367.4		11	259.07	2788.08	N	N	N	Y
State	40	Oklahoma	Clozaril	Clozapine	7	77	77	139160		*				*		179.44	0	N	N	N	Y
State	41	Oregon	Clozapine	Clozapine	404	20798	20880.6	1.65735e+06	1134		3485	3504.3	248355		201	23314.5	23690	N	N	N	Y
State	41	Oregon	Clozapine Odt	Clozapine	28	416	416.5	167777	28		106	106	28994.1	*		438.56	4217.52	N	N	N	Y
State	41	Oregon	Clozaril	Clozapine	13	145	145	116360	11		0	0	0		0	209.97	33.14	N	N	N	N
State	42	Pennsylvania	Clozapine	Clozapine	1262	71533	71804.2	4.88739e+06	3988		15747	15817.2	955024		880	71092.2	149276	N	N	N	Y
State	42	Pennsylvania	Clozapine Odt	Clozapine	71	852	852.1	403781	71		125	125	41074.1		16	884.08	5543.07	N	N	N	Y
State	42	Pennsylvania	Clozaril	Clozapine	71	1023	1023.3	1.27018e+06	75		123	123	139001	*		1652.88	6828.36	N	N	N	Y
State	42	Pennsylvania	Versacloz	Clozapine	3	42	42	35334.1			13	13	10959.9	*		17.9	0	N	N	N	Y
State	44	Rhode Island	Clozapine	Clozapine	149	9055	9071.3	777300	555		2679	2680.3	168922		177	5269.64	21971.6	N	N	N	Y
State	44	Rhode Island	Clozapine Odt	Clozapine	10	123	123	88382.6			17	17	4258.71	*		36.38	0	N	N	N	Y
State	44	Rhode Island	Clozaril	Clozapine	1	14	14	11885.7			0	0	0	#		40.04	0	N	N	N	N
State	45	South Carolina	Clozapine	Clozapine	279	8871	8899.8	641394	655		1889	1893.6	106939		157	7134.9	25100.7	N	N	N	Y
State	45	South Carolina	Clozapine Odt	Clozapine	22	283	283	156794	25		52	52	18886.5	*		248.12	119.43	N	N	N	Y
State	45	South Carolina	Clozaril	Clozapine	5	37	37	61277.4			0	0	0	#		32.76	0	N	N	N	N
State	46	South Dakota	Clozapine	Clozapine	89	8590	8612.4	483122	493		1649	1651.7	84965.1		93	6058.92	13536.2	N	N	N	Y
State	46	South Dakota	Clozapine Odt	Clozapine	23	473	474.2	227327	38		98	98	23285	*		1570.73	2526.48	N	N	N	Y
State	46	South Dakota	Clozaril	Clozapine	2	39	39	48828			13	13	16511.7	*		116.69	0	N	N	N	Y
State	47	Tennessee	Clozapine	Clozapine	441	14920	15036	1.14329e+06	1112		3423	3449.2	201096		253	19016.6	46639	N	N	N	Y
State	47	Tennessee	Clozapine Odt	Clozapine	18	351	351	124429	17		104	104	24209.4	*		105.13	2994.49	N	N	N	Y
State	47	Tennessee	Clozaril	Clozapine	10	80	80	114835		*				*		86.17	2224.05	N	N	N	Y
State	48	Texas	Clozapine	Clozapine	1108	29812	30081.5	2.2962e+06	2261		4916	4951.6	340205		378	35667.2	109685	N	N	N	Y
State	48	Texas	Clozapine Odt	Clozapine	99	1072	1080.8	608695	102		131	137	77226.8		15	783.99	4352.17	N	N	N	Y
State	48	Texas	Clozaril	Clozapine	69	649	654.1	1.02702e+06	63		36	36	60863.1	*		2721.9	5421.86	N	N	N	Y
State	48	Texas	Fazaclo	Clozapine	9	17	17	16266.3	11	*				*		27.31	530.24	N	N	N	Y
State	49	Utah	Clozapine	Clozapine	150	8169	8244.3	665106	536		983	999.4	68917.3		63	6037.43	9770.97	N	N	N	Y
State	49	Utah	Clozapine Odt	Clozapine	6	125	125.3	89425.9			15	15	5885.59	*		263.45	0	N	N	N	Y
State	49	Utah	Clozaril	Clozapine	2	57	57	60277.5			0	0	0	#		131.23	0	N	N	N	N
State	50	Vermont	Clozapine	Clozapine	88	5990	6009.8	379405	319		1152	1152	78586.1		63	2592.41	6991.42	N	N	N	Y
State	50	Vermont	Clozapine Odt	Clozapine	10	156	156	91831.4			0	0	0	#		419.9	0	N	N	N	N
State	50	Vermont	Clozaril	Clozapine	7	97	97	148740			0	0	0	#		28.95	0	N	N	N	N
State	51	Virginia	Clozapine	Clozapine	552	23204	23397.1	1.76531e+06	1446		3454	3470.2	210323		210	30065.1	73024.9	N	N	N	Y
State	51	Virginia	Clozapine Odt	Clozapine	51	712	714.5	247465	50		34	34	8318.19	*		455.53	8670.9	N	N	N	Y
State	51	Virginia	Clozaril	Clozapine	17	175	175	300769	14		42	42	63121.8	*		161.6	3635.13	N	N	N	Y
State	53	Washington	Clozapine	Clozapine	689	30011	30179	2.49743e+06	1614		5553	5579.6	418638		302	30941	41218.3	N	N	N	Y
State	53	Washington	Clozapine Odt	Clozapine	13	62	64	28374.9	12	*				*		27.86	0	N	N	N	Y
State	53	Washington	Clozaril	Clozapine	6	64	64	111772			0	0	0	#		65.27	0	N	N	N	N
State	54	West Virginia	Clozapine	Clozapine	147	7858	7882	571277	496		2073	2077.3	120602		108	9393.58	14381.2	N	N	N	Y
State	54	West Virginia	Clozapine Odt	Clozapine	7	62	62	42393.4			0	0	0	#		10.35	615.01	N	N	N	N
State	54	West Virginia	Clozaril	Clozapine	3	40	40	60052.8			0	0	0	#		103.01	0	N	N	N	N
State	55	Wisconsin	Clozapine	Clozapine	466	31795	31917.6	2.39361e+06	1741		7029	7059.8	441968		351	26264.4	59972.7	N	N	N	Y
State	55	Wisconsin	Clozapine Odt	Clozapine	52	1269	1271.2	646724	78		105	105.1	52761.2	*		859.18	0	N	N	N	Y
State	55	Wisconsin	Clozaril	Clozapine	20	317	317.7	321282	21		79	79	59748.3	*		412.99	4934.07	N	N	N	Y
State	55	Wisconsin	Versacloz	Clozapine	2	14	14	11777.9			14	14	11777.9	*		0	0	N	N	N	Y
State	56	Wyoming	Clozapine	Clozapine	44	974	982	94696.8	88		231	239	17362.8		18	712.83	1538.98	N	N	N	Y
State	56	Wyoming	Clozapine Odt	Clozapine	2	40	42	18046.8			0	0	0	#		18.1	0	N	N	N	N
State	56	Wyoming	Clozaril	Clozapine	1	13	13	10794			0	0	0	#		34.58	0	N	N	N	N
State	66	Guam	Clozapine	Clozapine	2	155	155	12487.8	11		27	27	487.19	*		109.66	583.74	N	N	N	Y
State	72	Puerto Rico	Clozapine	Clozapine	83	2214	2224	270749	174		340	344	35393.5		30	286.93	1746.59	N	N	N	Y
State	72	Puerto Rico	Clozaril	Clozapine	13	135	135	204623	13		22	22	16092	*		0	2264.69	N	N	N	Y
State	78	Virgin Islands	Clozapine	Clozapine	1	67	67.3	4350.34			33	33	1231.76	*		47.91	0	N	N	N	Y
State	9C	Armed Forces Pacific	Clozapine	Clozapine	2	18	18	1004.04		*				*		21.76	0	N	N	N	Y
State	9D	Unknown	Clozapine	Clozapine	1	31	31	684.83			0	0	0	#		21.4	0	N	N	N	N
State	9E	Foreign Country	Clozapine	Clozapine	3	67	67	2321.96		*				*		13.31	0	N	N	N	Y
[truncated: 14 more columns]

## Sheet: 2019
Prscrbr_Geo_Lvl	Prscrbr_Geo_Cd	Prscrbr_Geo_Desc	Brnd_Name	Gnrc_Name	Tot_Prscrbrs	Tot_Clms	Tot_30day_Fills	Tot_Drug_Cst	Tot_Benes	GE65_Sprsn_Flag	GE65_Tot_Clms	GE65_Tot_30day_Fills	GE65_Tot_Drug_Cst	GE65_Bene_Sprsn_Flag	GE65_Tot_Benes	LIS_Bene_Cst_Shr	NonLIS_Bene_Cst_Shr	Opioid_Drug_Flag	Opioid_LA_Drug_Flag	Antbtc_Drug_Flag	Antpsyct_Drug_Flag						Number of Prescriptions						Number of Presc / 1000 Enrollees						1000	Cost					Cost/Presc
National		National	Clozapine	Clozapine	28989	1183336	1.18713e+06	8.54036e+07	66509		219654	220403	1.32517e+07		12342	981393	2.19373e+06	N	N	N	Y			State		Medicare D Enrollees	generics	Clozaril	Fazaclo	Versacloz	All Brand	Total	generics	Clozaril	Fazaclo	Versacloz	All Brand	Total	generics	Clozaril	Fazaclo	Versacloz	All Brand	Total			Number of Presc / 1000 Enrollees
National		National	Clozapine Odt	Clozapine	2832	47931	48031.2	2.3283e+07	3246		7326	7337.7	2.93641e+06		533	31985.5	103436	N	N	N	Y		1	Alabama	AL	762978	9769	58	0	0	58	9827	12.8038	0.0760179	0	0	0.0760179	12.8798	835743	118087	0	0	118087	953831	97.0622		51	Mississippi	MS
National		National	Clozaril	Clozapine	933	11446	11501.1	1.5876e+07	880		1176	1178.4	1.30255e+06		83	15853.9	73305.5	N	N	N	Y		2	Alaska	AK	64096	1708	0	0	0	0	1708	26.6475	0	0	0	0	26.6475	142774	0	0	0	0	142774	83.5915		50	Nevada	NV
National		National	Fazaclo	Clozapine	279	3108	3130.5	3.6914e+06	250		308	312.5	255844		33	5909.61	21143.4	N	N	N	Y		3	Arizona	AZ	989060	19315	117	0	0	117	19432	19.5286	0.118294	0	0	0.118294	19.6469	1.76061e+06	206046	0	0	206046	1.96665e+06	101.207		49	Georgia	GA
National		National	Versacloz	Clozapine	63	402	422.8	575639	57		74	79.4	84293.9		13	340.6	87.17	N	N	N	Y		4	Arkansas	AR	455723	6315	0	0	0	0	6315	13.8571	0	0	0	0	13.8571	479237	0	0	0	0	479237	75.8888		48	Texas	TX
State	1	Alabama	Clozapine	Clozapine	234	9623	9662	711817	693		1295	1295.1	75555.2		97	12892.6	23953.5	N	N	N	Y		5	California	CA	4969950	112979	1634	243	81	1958	114937	22.7324	0.328776	0.0488939	0.016298	0.393968	23.1264	1.30992e+07	1.91027e+06	272421	127275	2.30997e+06	1.54091e+07	134.066		47	Kentucky	KY
State	1	Alabama	Clozapine Odt	Clozapine	11	146	146	123926	12		38	38	26369.8	*		126.96	0	N	N	N	Y		6	Colorado	CO	670857	18305	158	59	0	217	18522	27.286	0.23552	0.0879472	0	0.323467	27.6095	2.02634e+06	227166	88585.4	0	315751	2.34209e+06	126.449		46	Florida	FL
State	1	Alabama	Clozaril	Clozapine	8	58	58	118087			13	13	39756.3	*		101.1	0	N	N	N	Y		7	Connecticut	CT	538139	31858	287	21	0	308	32166	59.2003	0.533319	0.0390234	0	0.572343	59.7727	2.71066e+06	399122	26979	0	426101	3.13676e+06	97.5179		45	South Carolina	SC
State	2	Alaska	Clozapine	Clozapine	48	1708	1708	142774	103		201	201	17660.5		13	1370.42	71.28	N	N	N	Y		8	Delaware	DE	156286	3009	71	35	0	106	3115	19.2532	0.454295	0.223948	0	0.678244	19.9314	304212	80710.7	63901.2	0	144612	448824	144.085		44	Alabama	AL
State	4	Arizona	Clozapine	Clozapine	501	18807	18828	1.56223e+06	1107		2659	2665.2	169838		169	15580.7	50222.3	N	N	N	Y		9	District of Columbia	DC	57329	1980	13	0	0	13	1993	34.5375	0.226761	0	0	0.226761	34.7643	186810	34110.7	0	0	34110.7	220920	110.848		43	New Mexico	NM
State	4	Arizona	Clozapine Odt	Clozapine	50	508	508	198381	53		39	39	33031.1	*		263.41	2749.36	N	N	N	Y		10	Florida	FL	3501200	39233	445	217	0	662	39895	11.2056	0.127099	0.0619788	0	0.189078	11.3947	3.44981e+06	646606	298474	0	945080	4.39489e+06	110.161		42	Louisiana	LA
State	4	Arizona	Clozaril	Clozapine	12	117	117	206046	11	*				*		416.44	0	N	N	N	Y		11	Georgia	GA	1272789	12397	102	69	0	171	12568	9.74003	0.080139	0.0542117	0	0.134351	9.87438	1.02157e+06	205930	113565	0	319496	1.34107e+06	106.705		41	Arkansas	AR
State	5	Arkansas	Clozapine	Clozapine	177	6171	6200.4	427605	454		961	962.3	58769.4		76	4324.35	10354.9	N	N	N	Y		12	Hawaii	HI	193759	4295	0	0	0	0	4295	22.1667	0	0	0	0	22.1667	283740	0	0	0	0	283740	66.0629		40	Tennessee	TN
State	5	Arkansas	Clozapine Odt	Clozapine	10	144	144.6	51632.4	13		61	61	10687.2	*		8.34	0	N	N	N	Y		13	Idaho	ID	235875	4826	0	0	0	0	4826	20.46	0	0	0	0	20.46	442299	0	0	0	0	442299	91.6492		39	Wyoming	WY
State	6	California	Clozapine	Clozapine	2751	100911	101240	7.31992e+06	6297		17178	17274.8	1.05979e+06		1103	66402.2	133226	N	N	N	Y		14	Illinois	IL	1662066	62777	180	203	0	383	63160	37.7705	0.108299	0.122137	0	0.230436	38.0009	5.03308e+06	238053	199553	0	437606	5.47069e+06	86.6164		38	North Carolina	NC
State	6	California	Clozapine Odt	Clozapine	462	12068	12081.5	5.77925e+06	704		1755	1756.2	728204		103	4277.01	13079.6	N	N	N	Y		15	Indiana	IN	972290	31660	146	26	0	172	31832	32.5623	0.150161	0.026741	0	0.176902	32.7392	2.58659e+06	240013	32792.4	0	272805	2.85939e+06	89.8276		37	Arizona	AZ
State	6	California	Clozaril	Clozapine	80	1634	1636.9	1.91027e+06	161		139	139	109706		12	1390.54	1012.58	N	N	N	Y		16	Iowa	IA	489474	19039	135	56	28	219	19258	38.8969	0.275806	0.114409	0.0572043	0.447419	39.3443	1.52649e+06	165786	13704.6	50215.4	229706	1.75619e+06	91.1929		36	Delaware	DE
State	6	California	Fazaclo	Clozapine	28	243	244	272421	23		43	43.5	39885.3	*		297.76	0	N	N	N	Y		17	Kansas	KS	386537	11579	102	0	0	102	11681	29.9557	0.263882	0	0	0.263882	30.2196	993697	110133	0	0	110133	1.10383e+06	94.4979		35	Idaho	ID
State	6	California	Versacloz	Clozapine	9	81	81	127275			0	0	0	#		68.4	0	N	N	N	N		18	Kentucky	KY	707993	7574	102	0	0	102	7676	10.6978	0.144069	0	0	0.144069	10.8419	650351	175614	0	0	175614	825966	107.604		34	Hawaii	HI
State	8	Colorado	Clozapine	Clozapine	517	17540	17572	1.59483e+06	1161		2822	2829.8	215816		186	14884	35929.3	N	N	N	Y		19	Louisiana	LA	664245	8936	64	18	0	82	9018	13.4529	0.09635	0.0270984	0	0.123448	13.5763	661196	68378.5	20381.8	0	88760.3	749956	83.1622		33	California	CA
State	8	Colorado	Clozapine Odt	Clozapine	62	765	765	431511	63		123	123	45325.7	*		266.33	278.4	N	N	N	Y		20	Maine	ME	248056	9796	90	0	0	90	9886	39.4911	0.362821	0	0	0.362821	39.8539	860748	89562.9	0	0	89562.9	950310	96.1269		32	Montana	MT
State	8	Colorado	Clozaril	Clozapine	13	158	158	227166	13		14	14	30304.5	*		227.32	0	N	N	N	Y		21	Maryland	MD	643887	21113	94	80	0	174	21287	32.7899	0.145988	0.124245	0	0.270234	33.0601	1.81455e+06	180540	85377.7	0	265917	2.08046e+06	97.734		31	Virginia	VA
State	8	Colorado	Fazaclo	Clozapine	3	59	59	88585.4			0	0	0	#		64.12	0	N	N	N	N		22	Massachusetts	MA	1026740	72702	315	24	79	418	73120	70.8086	0.306796	0.023375	0.0769426	0.407114	71.2157	4.70402e+06	402208	17681	113895	533784	5.23781e+06	71.633		30	West Virginia	WV
State	9	Connecticut	Clozapine	Clozapine	728	30615	30751.3	1.97129e+06	1746		5408	5426.1	314030		298	27483.2	34955.4	N	N	N	Y		23	Michigan	MI	1639078	50827	503	226	39	768	51595	31.0095	0.30688	0.137882	0.0237939	0.468556	31.4781	5.74128e+06	582170	272194	30396.9	884761	6.62604e+06	128.424		29	New Jersey	NJ
State	9	Connecticut	Clozapine Odt	Clozapine	92	1243	1243.7	739370	97		128	128.3	61945.8		14	752.71	869.45	N	N	N	Y		24	Minnesota	MN	792528	46610	684	142	19	845	47455	58.8118	0.863061	0.179173	0.0239739	1.06621	59.878	4.40529e+06	1.03902e+06	158857	23251.9	1.22113e+06	5.62642e+06	118.563		28	Alaska	AK
State	9	Connecticut	Clozaril	Clozapine	24	287	291.1	399122	21		31	31	22859.1	*		371.84	68.4	N	N	N	Y		25	Mississippi	MS	438132	3687	13	0	0	13	3700	8.41527	0.0296714	0	0	0.0296714	8.44494	283826	40311.7	0	0	40311.7	324138	87.6048		27	Colorado	CO
State	9	Connecticut	Fazaclo	Clozapine	4	21	21	26979			0	0	0	#		75.9	0	N	N	N	N		26	Missouri	MO	936373	41418	218	201	0	419	41837	44.2324	0.232813	0.214658	0	0.447471	44.6798	2.95474e+06	384107	165477	0	549584	3.50432e+06	83.7613		26	Ohio	OH
State	10	Delaware	Clozapine	Clozapine	82	2874	2877.1	250872	178		566	566.5	41272.1		32	6022.09	9566.11	N	N	N	Y		27	Montana	MT	157397	3606	68	0	0	68	3674	22.9102	0.432029	0	0	0.432029	23.3422	291712	132165	0	0	132165	423877	115.372		25	Utah	UT
State	10	Delaware	Clozapine Odt	Clozapine	4	135	135	53340.8		*				*		306.46	34.4	N	N	N	Y		28	Nebraska	NE	253378	10857	53	60	0	113	10970	42.849	0.209174	0.2368	0	0.445974	43.295	1.09398e+06	32266.9	50312.7	0	82579.5	1.17656e+06	107.252		24	Kansas	KS
State	10	Delaware	Clozaril	Clozapine	5	71	71	80710.7			0	0	0	#		113.49	96.6	N	N	N	N		29	Nevada	NV	372022	3069	76	0	0	76	3145	8.24951	0.204289	0	0	0.204289	8.4538	340901	108054	0	0	108054	448955	142.752		23	Michigan	MI
State	10	Delaware	Fazaclo	Clozapine	3	35	35	63901.2			0	0	0	#		11.4	489.69	N	N	N	N		30	New Hampshire	NH	203214	11665	18	0	0	18	11683	57.4025	0.0885766	0	0	0.0885766	57.4911	1.11083e+06	46811.3	0	0	46811.3	1.15764e+06	99.0873		22	Oregon	OR
State	11	District of Columbia	Clozapine	Clozapine	85	1861	1868.2	130506	158		319	319	18416.7		30	1914.59	4488.07	N	N	N	Y		31	New Jersey	NJ	1205544	29849	814	278	27	1119	30968	24.7598	0.675214	0.230601	0.0223965	0.928212	25.688	2.55854e+06	1.02499e+06	359804	37506.6	1.4223e+06	3.98084e+06	128.547		21	Washington	WA
State	11	District of Columbia	Clozapine Odt	Clozapine	10	119	119	56304			25	25	13337	*		57.49	0	N	N	N	Y		32	New Mexico	NM	304976	4065	21	0	0	21	4086	13.3289	0.0688579	0	0	0.0688579	13.3978	310045	54093.2	0	0	54093.2	364138	89.1185		20	Indiana	IN
State	11	District of Columbia	Clozaril	Clozapine	1	13	13	34110.7			0	0	0	#		0	3514.78	N	N	N	N		33	New York	NY	2840654	122375	1464	335	48	1847	124222	43.0799	0.515374	0.117931	0.0168975	0.650202	43.7301	1.09364e+07	2.06008e+06	442987	60707.4	2.56377e+06	1.35001e+07	108.677		19	Maryland	MD
State	12	Florida	Clozapine	Clozapine	1283	37758	37931.3	2.86162e+06	2828		5814	5839.8	357691		455	51696.4	123481	N	N	N	Y		34	North Carolina	NC	1499888	27774	175	141	0	316	28090	18.5174	0.116675	0.094007	0	0.210682	18.7281	2.51548e+06	297772	196685	0	494457	3.00994e+06	107.153		18	District of Columbia	DC
State	12	Florida	Clozapine Odt	Clozapine	70	1475	1482.4	588191	97		198	203.4	75390.2		15	862.48	11655.2	N	N	N	Y		35	North Dakota	ND	93737	5052	64	0	0	64	5116	53.8955	0.682761	0	0	0.682761	54.5782	328667	95581.6	0	0	95581.6	424248	82.9258		17	Pennsylvania	PA
State	12	Florida	Clozaril	Clozapine	41	445	445.5	646606	33		51	51	51872.4	*		623.04	7692.21	N	N	N	Y		36	Ohio	OH	1854483	52955	305	102	0	407	53362	28.5551	0.164466	0.0550019	0	0.219468	28.7746	4.15083e+06	403599	120022	0	523621	4.67446e+06	87.599		16	Illinois	IL
State	12	Florida	Fazaclo	Clozapine	21	217	217	298474	17		34	34	41747.9	*		435.43	405	N	N	N	Y		37	Oklahoma	OK	499050	22331	78	22	0	100	22431	44.747	0.156297	0.0440838	0	0.200381	44.9474	2.10251e+06	138497	30123.4	0	168620	2.27113e+06	101.25		15	Wisconsin	WI
State	13	Georgia	Clozapine	Clozapine	499	12252	12333	920030	969		2124	2132	106969		141	14998.8	37086.7	N	N	N	Y		38	Oregon	OR	647942	20320	108	0	0	108	20428	31.3608	0.166682	0	0	0.166682	31.5275	1.6843e+06	102854	0	0	102854	1.78715e+06	87.4853		14	Iowa	IA
State	13	Georgia	Clozapine Odt	Clozapine	21	145	147	101542	21		28	28	11969.1	*		203.52	515.53	N	N	N	Y		39	Pennsylvania	PA	2131322	76767	1006	100	0	1106	77873	36.0185	0.472008	0.0469192	0	0.518927	36.5374	5.49445e+06	1.35615e+06	114720	0	1.47087e+06	6.96532e+06	89.4446		13	Maine	ME
State	13	Georgia	Clozaril	Clozapine	10	102	102	205930		*				*		262.53	2505.04	N	N	N	Y		40	Rhode Island	RI	170563	10364	12	0	0	12	10376	60.7635	0.0703552	0	0	0.0703552	60.8338	938748	10187.8	0	0	10187.8	948936	91.4549		12	Nebraska	NE
State	13	Georgia	Fazaclo	Clozapine	6	69	69	113565			0	0	0	#		79.9	3087.83	N	N	N	N		41	South Carolina	SC	788745	9205	29	0	0	29	9234	11.6704	0.0367673	0	0	0.0367673	11.7072	809806	53829.5	0	0	53829.5	863635	93.5277		11	New York	NY
State	15	Hawaii	Clozapine	Clozapine	112	4249	4257.6	245770	298		605	607.2	35986.8		47	3897.26	7066.51	N	N	N	Y		42	South Dakota	SD	122380	8754	39	18	0	57	8811	71.5313	0.31868	0.147083	0	0.465762	71.9971	666293	47964.3	13901.9	0	61866.2	728159	82.6421		10	Missouri	MO
State	15	Hawaii	Clozapine Odt	Clozapine	9	46	46	37970		*				*		24.68	0	N	N	N	Y		43	Tennessee	TN	1029927	15099	94	13	0	107	15206	14.6603	0.0912686	0.0126223	0	0.103891	14.7642	1.25817e+06	122086	6652.7	0	128739	1.38691e+06	91.2083		9	Oklahoma	OK
State	16	Idaho	Clozapine	Clozapine	151	4777	4801.3	425756	317		522	523	42079.1		49	3155.51	5355.39	N	N	N	Y		44	Texas	TX	3040026	30982	671	183	13	867	31849	10.1914	0.220722	0.0601969	0.00427628	0.285195	10.4766	3.20337e+06	1.10912e+06	259147	30821.8	1.39909e+06	4.60245e+06	144.509		8	North Dakota	ND
State	16	Idaho	Clozapine Odt	Clozapine	4	49	52.3	16543.1			18	18	3461.58	*		31.37	0	N	N	N	Y		45	Utah	UT	284270	8215	65	0	0	65	8280	28.8986	0.228656	0	0	0.228656	29.1272	681711	69521.2	0	0	69521.2	751233	90.7286		7	Vermont	VT
State	17	Illinois	Clozapine	Clozapine	1007	59890	60009.2	4.06061e+06	3194		11548	11551.3	587555		616	30372.6	89030.9	N	N	N	Y		46	Vermont	VT	109688	6006	87	14	0	101	6107	54.7553	0.793159	0.127635	0	0.920794	55.6761	416422	128289	14677.5	0	142966	559389	91.5979		6	New Hampshire	NH
State	17	Illinois	Clozapine Odt	Clozapine	135	2887	2887.7	972470	178		474	474	157584		26	587.39	4872.06	N	N	N	Y		47	Virginia	VA	978169	24340	154	21	0	175	24515	24.8832	0.157437	0.0214687	0	0.178906	25.0621	1.94711e+06	269432	30485.6	0	299917	2.24703e+06	91.6593		5	Connecticut	CT
State	17	Illinois	Clozaril	Clozapine	15	180	180	238053	13		67	67	92093.4	*		897.54	6351.96	N	N	N	Y		48	Washington	WA	895518	29267	34	0	0	34	29301	32.6816	0.0379669	0	0	0.0379669	32.7196	2.58795e+06	54265.1	0	0	54265.1	2.64221e+06	90.1748		4	Minnesota	MN
State	17	Illinois	Fazaclo	Clozapine	17	203	211	199553	15		17	17	16620	*		419.75	0	N	N	N	Y		49	West Virginia	WV	310182	7861	35	0	0	35	7896	25.3432	0.112837	0	0	0.112837	25.456	620777	66047.5	0	0	66047.5	686825	86.9839		3	Rhode Island	RI
State	18	Indiana	Clozapine	Clozapine	593	30581	30695.3	2.09171e+06	1777		5459	5483.3	262632		322	19735.6	45735.6	N	N	N	Y		50	Wisconsin	WI	857939	33181	305	189	12	506	33687	38.6752	0.355503	0.220295	0.013987	0.589786	39.265	3.24997e+06	344823	208490	9816.24	563130	3.8131e+06	113.192		2	Massachusetts	MA
State	18	Indiana	Clozapine Odt	Clozapine	70	1079	1080	494878	92		256	256	96952.8		19	695.5	952.39	N	N	N	Y		51	Wyoming	WY	70903	1137	14	0	0	14	1151	16.036	0.197453	0	0	0.197453	16.2334	134042	11609.6	0	0	11609.6	145652	126.544		1	South Dakota	SD
State	18	Indiana	Clozaril	Clozapine	17	146	146	240013	13		35	35	48082.2	*		134.28	2826.83	N	N	N	Y			Total		45197357	1228803	11320	3096	346	14762	1243565	27.1875	0.250457	0.0684996	0.00765531	0.326612	27.5141	1.08392e+08	1.5684e+07	3.67795e+06	483886	1.98459e+07	1.28238e+08
State	18	Indiana	Fazaclo	Clozapine	4	26	26	32792.4		*				*		991.9	0	N	N	N	Y																												Mean
State	19	Iowa	Clozapine	Clozapine	366	18527	18596.9	1.27396e+06	1158		2833	2850.6	219589		185	17758	27296.1	N	N	N	Y																												SD
State	19	Iowa	Clozapine Odt	Clozapine	25	512	512.6	252525	33		62	62	14425	*		448.8	3885.36	N	N	N	Y																												MOE
State	19	Iowa	Clozaril	Clozapine	12	135	135	165786			0	0	0	#		50.04	0	N	N	N	N																												CI (Z=1.5)
State	19	Iowa	Fazaclo	Clozapine	5	56	56	13704.6			13	13	2771.33	*		210.13	0	N	N	N	Y																												CI (Z=1.96)
State	19	Iowa	Versacloz	Clozapine	1	28	32.7	50215.4			0	0	0	#		55	0	N	N	N	N
State	20	Kansas	Clozapine	Clozapine	269	11310	11330.4	845020	729		2296	2296.6	152517		151	10212.6	34179	N	N	N	Y
State	20	Kansas	Clozapine Odt	Clozapine	21	269	269	148677	19	*				*		132.24	65.25	N	N	N	Y
State	20	Kansas	Clozaril	Clozapine	7	102	102	110133			25	25	41350	*		131.53	0	N	N	N	Y
State	21	Kentucky	Clozapine	Clozapine	278	7556	7602.3	644391	576		1155	1155.2	76986.4		87	9681.03	27753.1	N	N	N	Y
State	21	Kentucky	Clozapine Odt	Clozapine	3	18	18	5960.26			0	0	0	#		2.5	0	N	N	N	N
State	21	Kentucky	Clozaril	Clozapine	11	102	102	175614	12		0	0	0		0	209.36	0	N	N	N	N
State	22	Louisiana	Clozapine	Clozapine	302	8843	8860.5	613726	632		1705	1708.9	95839.9		113	6903.01	11657	N	N	N	Y
State	22	Louisiana	Clozapine Odt	Clozapine	8	93	95	47470			46	46	19206.6	*		113.46	0	N	N	N	Y
State	22	Louisiana	Clozaril	Clozapine	4	64	64	68378.5			24	24	17496.2	*		64.6	2783.1	N	N	N	Y
State	22	Louisiana	Fazaclo	Clozapine	1	18	24	20381.8			0	0	0	#		0	0	N	N	N	N
State	23	Maine	Clozapine	Clozapine	276	9665	9744.4	734395	595		1845	1852	120515		116	5911.67	11111.6	N	N	N	Y
State	23	Maine	Clozapine Odt	Clozapine	17	131	131	126352	13		32	32	26461	*		46.22	0	N	N	N	Y
State	23	Maine	Clozaril	Clozapine	8	90	96	89562.9			13	13	3899.93	*		62.24	0	N	N	N	Y
State	24	Maryland	Clozapine	Clozapine	558	20455	20581.3	1.53056e+06	1207		3832	3861	251713		229	21346.4	47657	N	N	N	Y
State	24	Maryland	Clozapine Odt	Clozapine	39	658	661	283991	40		78	78.3	27014	*		505.06	2132.84	N	N	N	Y
State	24	Maryland	Clozaril	Clozapine	9	94	94.1	180540			0	0	0	#		144.22	266.6	N	N	N	N
State	24	Maryland	Fazaclo	Clozapine	6	80	82	85377.7			13	13	9779.67	*		110.7	0	N	N	N	Y
State	25	Massachusetts	Clozapine	Clozapine	1439	71853	71970.1	4.29027e+06	4046		17553	17566.9	857078		905	53758.3	92216.8	N	N	N	Y
State	25	Massachusetts	Clozapine Odt	Clozapine	77	849	850.1	413749	80		104	104.6	46117.6		15	475.04	3378.35	N	N	N	Y
State	25	Massachusetts	Clozaril	Clozapine	33	315	315	402208	26		11	11	6888.83	*		487.98	2669.89	N	N	N	Y
State	25	Massachusetts	Fazaclo	Clozapine	2	24	24	17681			0	0	0	#		21.24	0	N	N	N	N
State	25	Massachusetts	Versacloz	Clozapine	10	79	79	113895			28	28	34704.9	*		57	0	N	N	N	Y
State	26	Michigan	Clozapine	Clozapine	985	45915	46136.1	3.43057e+06	3013		9505	9577.8	611431		624	42029.9	85788.4	N	N	N	Y
State	26	Michigan	Clozapine Odt	Clozapine	201	4912	4926.5	2.31071e+06	325		606	609	332321		53	3599.13	7735.09	N	N	N	Y
State	26	Michigan	Clozaril	Clozapine	47	503	505	582170	41		112	114	120613	*		744.2	5367.01	N	N	N	Y
State	26	Michigan	Fazaclo	Clozapine	17	226	226	272194	18	*				*		281.82	3873.63	N	N	N	Y
State	26	Michigan	Versacloz	Clozapine	6	39	39	30396.9			0	0	0	#		26.6	0	N	N	N	N
State	27	Minnesota	Clozapine	Clozapine	759	45050	45093.7	3.4363e+06	2483		6947	6954.7	522810		424	22040.8	75133.6	N	N	N	Y
State	27	Minnesota	Clozapine Odt	Clozapine	111	1560	1560.4	968989	108		320	320.4	180136		20	329.92	6555.55	N	N	N	Y
State	27	Minnesota	Clozaril	Clozapine	44	684	684	1.03902e+06	42		100	100	97673.5	*		416.62	0	N	N	N	Y
State	27	Minnesota	Fazaclo	Clozapine	11	142	142	158857			24	24	19627.2	*		19	0	N	N	N	Y
State	27	Minnesota	Versacloz	Clozapine	2	19	19	23251.9			0	0	0	#		0	0	N	N	N	N
State	28	Mississippi	Clozapine	Clozapine	164	3659	3676.1	272044	324		471	471	34153.2		45	4486.07	6992.72	N	N	N	Y
State	28	Mississippi	Clozapine Odt	Clozapine	4	28	28	11782.5			0	0	0	#		37.35	0	N	N	N	N
State	28	Mississippi	Clozaril	Clozapine	1	13	13	40311.7			0	0	0	#		11.4	0	N	N	N	N
State	29	Missouri	Clozapine	Clozapine	699	39903	39978.7	2.25058e+06	1988		6283	6291.8	282071		324	20857.4	61177.7	N	N	N	Y
State	29	Missouri	Clozapine Odt	Clozapine	85	1515	1515.3	704154	106		206	206.1	65134.7		12	573.61	2103.11	N	N	N	Y
State	29	Missouri	Clozaril	Clozapine	22	218	218	384107	19	*				*		334.72	3046	N	N	N	Y
State	29	Missouri	Fazaclo	Clozapine	7	201	201	165477		*				*		1021.15	846.09	N	N	N	Y
State	30	Montana	Clozapine	Clozapine	107	3592	3611.9	290435	276		606	607.4	34911.7		42	3836.37	7387.61	N	N	N	Y
State	30	Montana	Clozapine Odt	Clozapine	1	14	14	1277.5			14	14	1277.5	*		0	0	N	N	N	Y
State	30	Montana	Clozaril	Clozapine	2	68	68	132165			13	13	11315.5	*		53.1	0	N	N	N	Y
State	31	Nebraska	Clozapine	Clozapine	253	9905	9960.2	667794	630		1685	1700.2	89912.2		102	8297.04	24957.2	N	N	N	Y
State	31	Nebraska	Clozapine Odt	Clozapine	27	952	952.9	426186	52		160	160	51851.1		11	333.25	1281.01	N	N	N	Y
State	31	Nebraska	Clozaril	Clozapine	3	53	53	32266.9			26	26	5707.92	*		30.96	0	N	N	N	Y
State	31	Nebraska	Fazaclo	Clozapine	6	60	60	50312.7		*				*		96.4	0	N	N	N	Y
State	32	Nevada	Clozapine	Clozapine	108	2894	2897.6	250863	234		541	541	29758.2		33	4237.4	3576.96	N	N	N	Y
State	32	Nevada	Clozapine Odt	Clozapine	9	175	175	90038.5	14		31	31	15545.1	*		122.3	0	N	N	N	Y
State	32	Nevada	Clozaril	Clozapine	5	76	76	108054			0	0	0	#		60.65	0	N	N	N	N
State	33	New Hampshire	Clozapine	Clozapine	202	11197	11222	938403	710		2103	2105.2	150290		127	12005.4	27814.9	N	N	N	Y
State	33	New Hampshire	Clozapine Odt	Clozapine	32	468	469	172423	39		87	87	48027.6	*		342.76	3963.39	N	N	N	Y
State	33	New Hampshire	Clozaril	Clozapine	5	18	18	46811.3		*				*		3.8	0	N	N	N	Y
State	34	New Jersey	Clozapine	Clozapine	872	28925	29009.9	2.05028e+06	1832		6135	6152.3	367529		373	27169.3	61021.9	N	N	N	Y
State	34	New Jersey	Clozapine Odt	Clozapine	89	924	926.2	508260	78		119	119	50539.1	*		704.48	1684.66	N	N	N	Y
State	34	New Jersey	Clozaril	Clozapine	56	814	835.6	1.02499e+06	53		64	64	73992	*		1182.94	501.96	N	N	N	Y
State	34	New Jersey	Fazaclo	Clozapine	18	278	278	359804	17		21	21	34239.2	*		362.76	458.22	N	N	N	Y
State	34	New Jersey	Versacloz	Clozapine	6	27	30	37506.6			0	0	0	#		23.7	0	N	N	N	N
State	35	New Mexico	Clozapine	Clozapine	142	4035	4041.1	301776	277		517	518.6	28437.1		39	3643.54	8972.54	N	N	N	Y
State	35	New Mexico	Clozapine Odt	Clozapine	5	30	31	8268.52			0	0	0	#		25.83	0	N	N	N	N
State	35	New Mexico	Clozaril	Clozapine	3	21	21	54093.2			0	0	0	#		0	0	N	N	N	N
State	36	New York	Clozapine	Clozapine	3221	117447	117655	8.3806e+06	7182		22765	22798.4	1.47419e+06		1417	98029.1	185082	N	N	N	Y
State	36	New York	Clozapine Odt	Clozapine	416	4928	4928.5	2.55576e+06	417		851	851	312895		77	8305.96	20300	N	N	N	Y
State	36	New York	Clozaril	Clozapine	133	1464	1464.3	2.06008e+06	103		117	117	167488	*		2726.18	11106.5	N	N	N	Y
State	36	New York	Fazaclo	Clozapine	30	335	335	442987	35		15	15	23935.6	*		293.22	3127.7	N	N	N	Y
State	36	New York	Versacloz	Clozapine	11	48	50.7	60707.4	14		19	21	30132.5	*		77.6	87.17	N	N	N	Y
State	37	North Carolina	Clozapine	Clozapine	1004	27114	27296.1	2.12344e+06	1869		4635	4664.9	320235		318	27915.7	59660.7	N	N	N	Y
State	37	North Carolina	Clozapine Odt	Clozapine	80	660	672.1	392043	62		111	111	41905.2	*		531.66	7	N	N	N	Y
State	37	North Carolina	Clozaril	Clozapine	19	175	175	297772	16		0	0	0		0	248.35	2620.17	N	N	N	N
State	37	North Carolina	Fazaclo	Clozapine	16	141	141	196685	14		21	21	6467.44	*		164.12	315.53	N	N	N	Y
State	38	North Dakota	Clozapine	Clozapine	97	5008	5009.5	315698	360		877	877.4	52171.7		64	4561.49	12575	N	N	N	Y
State	38	North Dakota	Clozapine Odt	Clozapine	9	44	44	12969			25	25	7623.47	*		32.66	135.82	N	N	N	Y
State	38	North Dakota	Clozaril	Clozapine	5	64	64	95581.6			13	13	8161.3	*		61.02	0	N	N	N	Y
State	39	Ohio	Clozapine	Clozapine	1214	51806	52003.5	3.53676e+06	2844		10491	10520.5	528746		548	31817.9	109006	N	N	N	Y
State	39	Ohio	Clozapine Odt	Clozapine	91	1149	1160.1	614071	103		188	188.1	64875.6		21	472.4	717.04	N	N	N	Y
State	39	Ohio	Clozaril	Clozapine	25	305	305.9	403599	22		55	55	31983.6	*		458.92	1588.47	N	N	N	Y
State	39	Ohio	Fazaclo	Clozapine	10	102	102.1	120022	11	*				*		83.83	3651.19	N	N	N	Y
State	40	Oklahoma	Clozapine	Clozapine	263	21356	21404.6	1.47534e+06	1209		3163	3167.9	166153		173	7783.23	15528.2	N	N	N	Y
State	40	Oklahoma	Clozapine Odt	Clozapine	24	975	977.1	627168	71		117	117.3	71407.1	*		310.18	3396.25	N	N	N	Y
State	40	Oklahoma	Clozaril	Clozapine	10	78	78	138497		*				*		90.48	0	N	N	N	Y
State	40	Oklahoma	Fazaclo	Clozapine	3	22	22.7	30123.4			0	0	0	#		30.4	0	N	N	N	N
State	41	Oregon	Clozapine	Clozapine	411	19979	20020.4	1.55631e+06	1138		3144	3145.5	224813		189	21744.4	22041.9	N	N	N	Y
State	41	Oregon	Clozapine Odt	Clozapine	23	341	341.5	127986	29		101	101	18564.2	*		225.07	32.48	N	N	N	Y
State	41	Oregon	Clozaril	Clozapine	13	108	108	102854			0	0	0	#		195.86	0	N	N	N	N
State	42	Pennsylvania	Clozapine	Clozapine	1436	75735	75889	5.09579e+06	4070		16650	16690.5	924903		840	69767.5	134599	N	N	N	Y
State	42	Pennsylvania	Clozapine Odt	Clozapine	80	1032	1032	398664	88		209	209	62796.8		18	1577.14	2233.03	N	N	N	Y
State	42	Pennsylvania	Clozaril	Clozapine	64	1006	1009.1	1.35615e+06	71		103	103.4	126480	*		1271.22	6082.84	N	N	N	Y
State	42	Pennsylvania	Fazaclo	Clozapine	8	100	100.3	114720			0	0	0	#		234.92	0	N	N	N	N
State	44	Rhode Island	Clozapine	Clozapine	187	10089	10093.3	786116	576		3075	3077.1	172609		179	5032.42	16134.1	N	N	N	Y
State	44	Rhode Island	Clozapine Odt	Clozapine	18	275	275	152632	18		50	50	8702.44	*		35.69	0	N	N	N	Y
State	44	Rhode Island	Clozaril	Clozapine	1	12	12	10187.8			0	0	0	#		31.86	0	N	N	N	N
State	45	South Carolina	Clozapine	Clozapine	298	8839	8858.4	641960	659		1925	1935.4	121522		148	6670.6	26580.4	N	N	N	Y
State	45	South Carolina	Clozapine Odt	Clozapine	25	366	370	167846	30		79	79	14096.2	*		251.79	958.18	N	N	N	Y
State	45	South Carolina	Clozaril	Clozapine	5	29	29	53829.5			0	0	0	#		23.52	0	N	N	N	N
State	46	South Dakota	Clozapine	Clozapine	123	8293	8306.9	467342	508		1616	1617.3	85120.8		91	5743.57	12284.7	N	N	N	Y
State	46	South Dakota	Clozapine Odt	Clozapine	27	461	462	198951	39		63	63	15582.6	*		1318.02	2934.85	N	N	N	Y
State	46	South Dakota	Clozaril	Clozapine	2	39	39	47964.3			13	13	16127.8	*		98.04	0	N	N	N	Y
State	46	South Dakota	Fazaclo	Clozapine	3	18	18	13901.9			0	0	0	#		101.44	0	N	N	N	N
State	47	Tennessee	Clozapine	Clozapine	504	14862	14964.5	1.14415e+06	1110		3190	3218.9	183448		234	15597.8	52945.1	N	N	N	Y
State	47	Tennessee	Clozapine Odt	Clozapine	18	237	237	114024	17		106	106	21743.7	*		117.68	8.85	N	N	N	Y
State	47	Tennessee	Clozaril	Clozapine	13	94	94	122086			18	18	12303.2	*		115.92	2299.82	N	N	N	Y
State	47	Tennessee	Fazaclo	Clozapine	2	13	13	6652.7			13	13	6652.7	*		0	1014.72	N	N	N	Y
State	48	Texas	Clozapine	Clozapine	1241	29846	30099.9	2.46269e+06	2301		4865	4936.6	333720		382	33607.4	105144	N	N	N	Y
State	48	Texas	Clozapine Odt	Clozapine	102	1136	1138.6	740676	108		166	166	62902.8		16	1103.53	899.37	N	N	N	Y
State	48	Texas	Clozaril	Clozapine	73	671	676.9	1.10912e+06	64		23	23	42308.1	*		1228.16	4663.81	N	N	N	Y
State	48	Texas	Fazaclo	Clozapine	28	183	187	259147	22		56	60	35457	*		220.79	1272.4	N	N	N	Y
State	48	Texas	Versacloz	Clozapine	2	13	13	30821.8			0	0	0	#		0	0	N	N	N	N
State	49	Utah	Clozapine	Clozapine	163	8121	8146.3	626184	516		953	954.7	65766.4		65	5775.96	11987.2	N	N	N	Y
State	49	Utah	Clozapine Odt	Clozapine	6	94	94.2	55527.1			17	17	1962.57	*		36.36	0	N	N	N	Y
State	49	Utah	Clozaril	Clozapine	5	65	65	69521.2			0	0	0	#		106.69	0	N	N	N	N
State	50	Vermont	Clozapine	Clozapine	104	5904	5911.6	353734	324		1069	1070.3	70111.2		60	2172.84	5346.45	N	N	N	Y
State	50	Vermont	Clozapine Odt	Clozapine	8	102	102	62688.3			0	0	0	#		248.37	0	N	N	N	N
State	50	Vermont	Clozaril	Clozapine	4	87	87	128289			0	0	0	#		8	0	N	N	N	N
State	50	Vermont	Fazaclo	Clozapine	1	14	14	14677.5			0	0	0	#		0	0	N	N	N	N
State	51	Virginia	Clozapine	Clozapine	634	23594	23689.9	1.70528e+06	1433		3501	3511.3	202296		214	27996.9	69565.9	N	N	N	Y
State	51	Virginia	Clozapine Odt	Clozapine	56	746	748.1	241830	46		46	46	8448.8	*		391.63	3711.69	N	N	N	Y
State	51	Virginia	Clozaril	Clozapine	17	154	155.1	269432	15		24	24	40187.9	*		153.57	3297.47	N	N	N	Y
State	51	Virginia	Fazaclo	Clozapine	6	21	21	30485.6			0	0	0	#		70.58	246.03	N	N	N	N
State	53	Washington	Clozapine	Clozapine	684	29169	29287.7	2.55701e+06	1645		5175	5204.3	414553		306	29443.2	46698.2	N	N	N	Y
State	53	Washington	Clozapine Odt	Clozapine	13	98	98.9	30937.3	14	*				*		69.06	7.7	N	N	N	Y
State	53	Washington	Clozaril	Clozapine	7	34	34	54265.1			0	0	0	#		75.78	0	N	N	N	N
State	54	West Virginia	Clozapine	Clozapine	170	7802	7822.7	591415	534		1912	1912.2	102502		111	7940.66	15697.8	N	N	N	Y
State	54	West Virginia	Clozapine Odt	Clozapine	8	59	59.2	29362.3			0	0	0	#		30.03	302.44	N	N	N	N
State	54	West Virginia	Clozaril	Clozapine	5	35	35	66047.5			0	0	0	#		68.2	0	N	N	N	N
State	55	Wisconsin	Clozapine	Clozapine	519	31916	32070.5	2.63914e+06	1790		6650	6707.2	467676		339	28614.2	61513.3	N	N	N	Y
State	55	Wisconsin	Clozapine Odt	Clozapine	58	1265	1266.3	610823	78		163	163	71349		11	661.01	0	N	N	N	Y
State	55	Wisconsin	Clozaril	Clozapine	18	305	305.4	344823	20		42	42	58105	*		337.32	1586.62	N	N	N	Y
State	55	Wisconsin	Fazaclo	Clozapine	10	189	189.4	208490	13		26	26	9949.16	*		205.91	2355.33	N	N	N	Y
State	55	Wisconsin	Versacloz	Clozapine	1	12	15.4	9816.24			12	15.4	9816.24	*		0	0	N	N	N	Y
State	56	Wyoming	Clozapine	Clozapine	42	1105	1105.7	116000	97		158	158.3	12672.5		13	1629.51	3151.85	N	N	N	Y
State	56	Wyoming	Clozapine Odt	Clozapine	2	32	37.3	18042.2			0	0	0	#		6.07	0	N	N	N	N
State	56	Wyoming	Clozaril	Clozapine	1	14	14	11609.6			0	0	0	#		28.32	0	N	N	N	N
State	69	Northern Mariana Islands	Clozapine	Clozapine	1	13	13	508.51			0	0	0	#		5.3	0	N	N	N	N
State	72	Puerto Rico	Clozapine	Clozapine	117	2134	2134.3	265260	169		305	305	35688		26	415.03	2967.78	N	N	N	Y
State	72	Puerto Rico	Clozaril	Clozapine	15	126	132	191947	12		12	12	10907.4	*		0	1356.9	N	N	N	Y
State	78	Virgin Islands	Clozapine	Clozapine	2	194	194	18442.2	15		42	42	3159.63	*		105.54	0	N	N	N	Y
State	9A	Armed Forces Central/South America	Clozapine	Clozapine	1	59	60.2	4120.19			0	0	0	#		92.05	0	N	N	N	N
State	9C	Armed Forces Pacific	Clozapine	Clozapine	1	11	11	555.76			0	0	0	#		12.32	0	N	N	N	N
State	9E	Foreign Country	Clozapine	Clozapine	4	35	35	1042.4			0	0	0	#		12.58	0	N	N	N	N
[truncated: 14 more columns]

## Sheet: 2018
Prscrbr_Geo_Lvl	Prscrbr_Geo_Cd	Prscrbr_Geo_Desc	Brnd_Name	Gnrc_Name	Tot_Prscrbrs	Tot_Clms	Tot_30day_Fills	Tot_Drug_Cst	Tot_Benes	GE65_Sprsn_Flag	GE65_Tot_Clms	GE65_Tot_30day_Fills	GE65_Tot_Drug_Cst	GE65_Bene_Sprsn_Flag	GE65_Tot_Benes	LIS_Bene_Cst_Shr	NonLIS_Bene_Cst_Shr	Opioid_Drug_Flag	Opioid_LA_Drug_Flag	Antbtc_Drug_Flag	Antpsyct_Drug_Flag						Number of Prescriptions						Number of Presc / 1000 Enrollees						1000	Cost					Cost/Presc
National		National	Clozapine	Clozapine	31546	1184635	1187946	8.76384e+07	65897		211593	212235	1.26777e+07		11610	995344	2.17465e+06	N	N	N	Y			State		Medicare D Enrollees	generics	Clozaril	Fazaclo	Versacloz	All Brand	Total	generics	Clozaril	Fazaclo	Versacloz	All Brand	Total	generics	Clozaril	Fazaclo	Versacloz	All Brand	Total			Number of Presc / 1000 Enrollees
National		National	Clozapine Odt	Clozapine	2952	49500	49601.5	2.35796e+07	3355		7461	7475.4	2.74527e+06		537	50890.4	129860	N	N	N	Y			Alabama	AL	742336	9686	58	0	0	58	9744	13.048	0.0781317	0	0	0.0781317	13.1261	841187	130401	0	0	130401	971588	99.7114		51	Nevada	NV
National		National	Clozaril	Clozapine	1000	11699	11774.1	1.65045e+07	847		1155	1159.1	1.13322e+06		83	19071.8	78376.2	N	N	N	Y			Alaska	AK	39005	2387	0	0	0	0	2387	61.1973	0	0	0	0	61.1973	165103	0	0	0	0	165103	69.1677		50	Mississippi	MS
National		National	Fazaclo	Clozapine	356	3862	3876	4.63614e+06	312		319	327	272681		37	6763.18	23340.1	N	N	N	Y			Arizona	AZ	938781	18283	139	0	0	139	18422	19.4753	0.148064	0	0	0.148064	19.6233	1776297	221769	0	0	221769	1.99807e+06	108.461		49	Kentucky	KY
National		National	Versacloz	Clozapine	87	487	490.2	702820	73		105	105	108173		11	686.08	755.12	N	N	N	Y			Arkansas	AR	442755	6194	0	0	0	0	6194	13.9897	0	0	0	0	13.9897	611508	0	0	0	0	611508	98.7258		48	Georgia	GA
State	1	Alabama	Clozapine	Clozapine	262	9491	9540.5	754415	695		1271	1277	83092.5		100	11720.3	27115.9	N	N	N	Y			California	CA	4826675	113560	1043	362	122	1527	115087	23.5276	0.216091	0.0749999	0.0252762	0.316367	23.844	1.33307e+07	1.39827e+06	404177	200900	2.00335e+06	1.53341e+07	133.239		47	Texas	TX
State	1	Alabama	Clozapine Odt	Clozapine	12	195	195	86772	16		52	52	20660.8	*		94.38	19.68	N	N	N	Y			Colorado	CO	641122	18047	205	43	0	248	18295	28.1491	0.319752	0.0670699	0	0.386822	28.5359	1.99166e+06	287434	69324.9	0	356759	2.34842e+06	128.364		46	Florida	FL
State	1	Alabama	Clozaril	Clozapine	5	58	58	130401			13	13	39087.5	*		99.1	0	N	N	N	Y			Connecticut	CT	521760	31532	336	0	0	336	31868	60.4339	0.643974	0	0	0.643974	61.0779	2.78647e+06	461319	0	0	461319	3.24779e+06	101.914		45	South Carolina	SC
State	2	Alaska	Clozapine	Clozapine	54	2360	2360	158500	136		205	205	14163.2		12	2338.13	114.76	N	N	N	Y			Delaware	DE	149940	3179	100	12	0	112	3291	21.2018	0.666933	0.080032	0	0.746965	21.9488	305251	115595	27974.9	0	143569	448821	136.378		44	Alabama	AL
State	2	Alaska	Clozapine Odt	Clozapine	3	27	27	6603.24		*				*		14.3	0	N	N	N	Y			District of Columbia	DC	55863	2029	12	0	0	12	2041	36.321	0.214811	0	0	0.214811	36.5358	176657	31523.2	0	0	31523.2	208180	101.999		43	Tennessee	TN
State	4	Arizona	Clozapine	Clozapine	525	17697	17715.8	1.57164e+06	1093		2922	2923.6	199112		169	13653.7	39899.4	N	N	N	Y			Florida	FL	3355968	39082	434	201	0	635	39717	11.6455	0.129322	0.0598933	0	0.189215	11.8347	3.60687e+06	664709	260121	0	924829	4.53169e+06	114.1		42	Arkansas	AR
State	4	Arizona	Clozapine Odt	Clozapine	39	586	586	204654	40		79	79	44129.9	*		269.68	4725.89	N	N	N	Y			Georgia	GA	1223752	12969	132	90	0	222	13191	10.5977	0.107865	0.0735443	0	0.181409	10.7791	1.13716e+06	247034	142934	0	389967	1.52713e+06	115.77		41	New Mexico	NM
State	4	Arizona	Clozaril	Clozapine	19	139	139	221769	13		0	0	0		0	222.21	0	N	N	N	N			Hawaii	HI	188425	4595	0	0	0	0	4595	24.3864	0	0	0	0	24.3864	304332	0	0	0	0	304332	66.2311		40	Louisiana	LA
State	5	Arkansas	Clozapine	Clozapine	191	6019	6033.9	533731	445		1118	1118.6	72032.8		79	4481.52	10920.1	N	N	N	Y			Idaho	ID	222089	4705	0	0	0	0	4705	21.1852	0	0	0	0	21.1852	431554	0	0	0	0	431554	91.7223		39	Wyoming	WY
State	5	Arkansas	Clozapine Odt	Clozapine	14	175	176.3	77776.9	15		74	74.6	25221.1	*		60.01	0	N	N	N	Y			Illinois	IL	1615756	65874	167	271	12	450	66324	40.7698	0.103357	0.167723	0.00742686	0.278507	41.0483	5.08405e+06	215316	244455	8998.36	468769	5.55282e+06	83.7226		38	North Carolina	NC
State	6	California	Clozapine	Clozapine	2931	101625	101902	7.65462e+06	6183		16703	16785.2	1.02359e+06		1027	67559.4	125321	N	N	N	Y			Indiana	IN	940278	35240	150	44	15	209	35449	37.4783	0.159527	0.0467947	0.0159527	0.222275	37.7006	2.87609e+06	236761	86349.9	2460.98	325571	3.20166e+06	90.3174		37	Arizona	AZ
State	6	California	Clozapine Odt	Clozapine	492	11935	11949.1	5.67608e+06	714		1600	1600.3	585959		92	6276.1	18329.6	N	N	N	Y			Iowa	IA	474852	18958	121	59	20	200	19158	39.924	0.254816	0.124249	0.0421184	0.421184	40.3452	1.67448e+06	213385	18856.6	60127.8	292370	1.96685e+06	102.665		36	Idaho	ID
State	6	California	Clozaril	Clozapine	69	1043	1049.3	1.39827e+06	74		93	95	57609.9	*		1253.73	720.56	N	N	N	Y			Kansas	KS	373697	12193	97	25	15	137	12330	32.628	0.259569	0.0668991	0.0401395	0.366607	32.9946	1.11465e+06	110317	18512.4	29750	158580	1.27323e+06	103.262		35	Delaware	DE
State	6	California	Fazaclo	Clozapine	39	362	364.6	404177	33		39	39	34124	*		544.74	2538.24	N	N	N	Y			Kentucky	KY	688825	6388	117	0	0	117	6505	9.27376	0.169854	0	0	0.169854	9.44362	616558	162634	0	0	162634	779192	119.784		34	Montana	MT
State	6	California	Versacloz	Clozapine	15	122	122.2	200900	16		31	31	43810.9	*		129.5	0	N	N	N	Y			Louisiana	LA	639342	9079	84	31	0	115	9194	14.2005	0.131385	0.0484874	0	0.179872	14.3804	689651	75194.4	30268.4	0	105463	795114	86.4818		33	California	CA
State	8	Colorado	Clozapine	Clozapine	553	17163	17192.1	1.53341e+06	1175		2874	2877.3	212057		177	13157.9	33082.7	N	N	N	Y			Maine	ME	239524	9502	81	0	0	81	9583	39.6703	0.338171	0	0	0.338171	40.0085	744886	70963.3	0	0	70963.3	815849	85.135		32	Hawaii	HI
State	8	Colorado	Clozapine Odt	Clozapine	72	884	886	458247	73		137	137	59672.2		12	236.05	118.4	N	N	N	Y			Maryland	MD	625668	19939	115	100	0	215	20154	31.8683	0.183804	0.159829	0	0.343633	32.212	1.7041e+06	198520	108163	0	306684	2.01079e+06	99.7711		31	West Virginia	WV
State	8	Colorado	Clozaril	Clozapine	13	205	207	287434	14		12	12	24635	*		303.08	0	N	N	N	Y			Massachusetts	MA	997566	71527	385	27	62	474	72001	71.7015	0.385939	0.0270659	0.0621513	0.475157	72.1767	4.91095e+06	468602	19513.3	99438.4	587554	5.4985e+06	76.367		30	Virginia	VA
State	8	Colorado	Fazaclo	Clozapine	2	43	43	69324.9			0	0	0	#		42.02	0	N	N	N	N			Michigan	MI	1595238	51278	595	278	34	907	52185	32.1444	0.372985	0.174269	0.0213134	0.568567	32.713	5.66008e+06	718030	326911	33754.4	1.0787e+06	6.73878e+06	129.132		29	New Jersey	NJ
State	9	Connecticut	Clozapine	Clozapine	748	30154	30245.3	2.06252e+06	1709		5320	5330	282398		268	26445.7	36946.3	N	N	N	Y			Minnesota	MN	762829	46900	755	155	0	910	47810	61.4817	0.989737	0.203191	0	1.19293	62.6746	4.67286e+06	1.04967e+06	165517	0	1.21519e+06	5.88804e+06	123.155		28	Ohio	OH
State	9	Connecticut	Clozapine Odt	Clozapine	97	1378	1378.9	723952	96		202	202.9	82025		15	1830.22	63.43	N	N	N	Y			Mississippi	MS	427481	3891	22	0	0	22	3913	9.10216	0.0514643	0	0	0.0514643	9.15362	318546	55077.6	0	0	55077.6	373624	95.4827		27	Colorado	CO
State	9	Connecticut	Clozaril	Clozapine	22	336	337	461319	22		36	36	25723	*		842.39	68.4	N	N	N	Y			Missouri	MO	910756	40610	223	234	14	471	41081	44.5893	0.244852	0.256929	0.0153718	0.517153	45.1065	3.06144e+06	405769	190894	11850.1	608514	3.66995e+06	89.3346		26	Utah	UT
State	10	Delaware	Clozapine	Clozapine	86	3056	3058.7	253945	183		580	582.3	40647.4		41	3640.34	11676.3	N	N	N	Y			Montana	MT	150356	3465	71	0	0	71	3536	23.0453	0.472213	0	0	0.472213	23.5175	279071	127774	0	0	127774	406845	115.058		25	Maryland	MD
State	10	Delaware	Clozapine Odt	Clozapine	2	123	123	51306.2			0	0	0	#		312.71	0	N	N	N	N			Nebraska	NE	244781	11047	51	95	20	166	11213	45.1301	0.20835	0.388102	0.0817057	0.678157	45.8083	1.19617e+06	55694.8	73151.6	17119.1	145966	1.34214e+06	119.695		24	Michigan	MI
State	10	Delaware	Clozaril	Clozapine	7	100	100.2	115595			0	0	0	#		127.22	542.6	N	N	N	N			Nevada	NV	354538	3033	82	0	0	82	3115	8.5548	0.231287	0	0	0.231287	8.78608	311786	104785	0	0	104785	416571	133.731		23	Kansas	KS
State	10	Delaware	Fazaclo	Clozapine	2	12	12	27974.9			0	0	0	#		11.1	48.3	N	N	N	N			New Hampshire	NH	194559	11818	66	0	25	91	11909	60.7425	0.339229	0	0.128496	0.467724	61.2102	1.0929e+06	116305	0	22634.1	138939	1.23183e+06	103.437		22	Washington	WA
State	11	District of Columbia	Clozapine	Clozapine	90	1944	1952.1	135881	172		370	370.2	21165.1		28	2111.33	3442.58	N	N	N	Y			New Jersey	NJ	1173756	31183	844	289	40	1173	32356	26.5669	0.719059	0.246218	0.0340786	0.999356	27.5662	2.78215e+06	1.06682e+06	394904	49848.8	1.51157e+06	4.29372e+06	132.702		21	Oregon	OR
State	11	District of Columbia	Clozapine Odt	Clozapine	9	85	85	40775.9			28	28	13368.6	*		88.69	0	N	N	N	Y			New Mexico	NM	294261	4170	22	0	0	22	4192	14.1711	0.0747636	0	0	0.0747636	14.2459	367327	48585	0	0	48585	415912	99.2157		20	District of Columbia	DC
State	11	District of Columbia	Clozaril	Clozapine	1	12	12	31523.2			0	0	0	#		0	3702.09	N	N	N	N			New York	NY	2766257	122446	1334	421	24	1779	124225	44.2641	0.48224	0.152191	0.00867598	0.643107	44.9073	1.05561e+07	2.00279e+06	570940	31674.8	2.6054e+06	1.31615e+07	105.949		19	Pennsylvania	PA
State	12	Florida	Clozapine	Clozapine	1393	37723	37916	2.92274e+06	2789		6193	6229.4	362159		432	53364.7	128095	N	N	N	Y			North Carolina	NC	1445304	27796	199	199	0	398	28194	19.2319	0.137687	0.137687	0	0.275375	19.5073	2.57234e+06	354787	235546	0	590333	3.16267e+06	112.175		18	Indiana	IN
State	12	Florida	Clozapine Odt	Clozapine	82	1359	1365.7	684123	98		176	182.1	71194.1		15	1039.76	11938	N	N	N	Y			North Dakota	ND	90718	5216	99	0	17	116	5332	57.4969	1.09129	0	0.187394	1.27869	58.7755	420144	110293	0	13288.6	123582	543726	101.974		17	Maine	ME
State	12	Florida	Clozaril	Clozapine	47	434	434.2	664709	39		44	44	43701.1	*		658.31	7494.56	N	N	N	Y			Ohio	OH	1792678	50415	372	148	0	520	50935	28.1227	0.207511	0.0825581	0	0.290069	28.4128	4.22766e+06	504229	225048	0	729276	4.95693e+06	97.3188		16	Iowa	IA
State	12	Florida	Fazaclo	Clozapine	17	201	201	260121	16		18	18	13867	*		489.6	89.02	N	N	N	Y			Oklahoma	OK	481824	20576	82	61	0	143	20719	42.7044	0.170187	0.126602	0	0.296789	43.0012	2.00434e+06	150600	84869.9	0	235469	2.23981e+06	108.104		15	Illinois	IL
State	13	Georgia	Clozapine	Clozapine	543	12786	12848.5	1.00244e+06	987		2116	2123.9	115430		150	15420.2	34302.8	N	N	N	Y			Oregon	OR	622174	21961	126	15	0	141	22102	35.2972	0.202516	0.024109	0	0.226625	35.5238	1.81996e+06	141324	7932.71	0	149257	1.96921e+06	89.0966		14	Wisconsin	WI
State	13	Georgia	Clozapine Odt	Clozapine	25	183	183	134718	21		16	16	4356.15	*		138.87	2469.68	N	N	N	Y			Pennsylvania	PA	2072798	76373	1125	108	0	1233	77606	36.8454	0.542745	0.0521035	0	0.594848	37.4402	5.86527e+06	1.36624e+06	130945	0	1.49719e+06	7362460	94.8697		13	Oklahoma	OK
State	13	Georgia	Clozaril	Clozapine	12	132	132	247034	13		0	0	0		0	219.68	2072.58	N	N	N	N			Rhode Island	RI	165199	10254	13	0	0	13	10267	62.0706	0.078693	0	0	0.078693	62.1493	885261	10918.1	0	0	10918.1	896179	87.2873		12	New York	NY
State	13	Georgia	Fazaclo	Clozapine	9	90	90	142934			0	0	0	#		101.32	3781.2	N	N	N	N			South Carolina	SC	753736	9671	26	0	0	26	9697	12.8308	0.0344948	0	0	0.0344948	12.8652	877534	50798.9	0	0	50798.9	928333	95.7341		11	Missouri	MO
State	15	Hawaii	Clozapine	Clozapine	120	4537	4549.6	266174	290		588	592.1	30711.7		43	4313.87	6608.71	N	N	N	Y			South Dakota	SD	118087	8850	40	35	0	75	8925	74.9447	0.338733	0.296392	0	0.635125	75.5799	721257	48400.8	38878.6	0	87279.4	808536	90.5923		10	Nebraska	NE
State	15	Hawaii	Clozapine Odt	Clozapine	4	58	58	38157.4			0	0	0	#		45.12	0	N	N	N	N			Tennessee	TN	997129	13745	80	17	0	97	13842	13.7846	0.0802303	0.0170489	0	0.0972793	13.8819	1.31129e+06	111965	16496.4	0	128462	1.43975e+06	104.013		9	North Dakota	ND
State	16	Idaho	Clozapine	Clozapine	178	4630	4640.6	403554	311		519	519.9	45243.8		45	2722.74	4562.58	N	N	N	Y			Texas	TX	2904211	31108	740	256	20	1016	32124	10.7113	0.254802	0.0881479	0.00688655	0.349837	11.0612	3.12131e+06	1.25308e+06	376365	48109.2	1.67755e+06	4.79887e+06	149.386		8	Vermont	VT
State	16	Idaho	Clozapine Odt	Clozapine	5	75	75	27999.5			20	20	4156.07	*		38.99	0	N	N	N	Y			Utah	UT	271023	8013	86	0	0	86	8099	29.5658	0.317316	0	0	0.317316	29.8831	667054	91412.7	0	0	91412.7	758466	93.6494		7	Connecticut	CT
State	17	Illinois	Clozapine	Clozapine	1196	62377	62497.2	3.98251e+06	3234		11171	11185.1	567970		598	28819.5	82924.8	N	N	N	Y			Vermont	VT	105982	6271	152	26	0	178	6449	59.1704	1.43421	0.245325	0	1.67953	60.85	465512	197489	27339.4	0	224828	690340	107.046		6	Alaska	AK
State	17	Illinois	Clozapine Odt	Clozapine	147	3497	3497.6	1.10154e+06	214		466	466	127442		34	753.37	4193.83	N	N	N	Y			Virginia	VA	942325	25103	152	29	0	181	25284	26.6394	0.161303	0.0307749	0	0.192078	26.8315	2.02918e+06	266316	52976.6	0	319293	2.34847e+06	92.8837		5	New Hampshire	NH
State	17	Illinois	Clozaril	Clozapine	18	167	167	215316	15		53	53	39206.7	*		1206.86	6550.52	N	N	N	Y			Washington	WA	854407	28567	48	0	0	48	28615	33.4349	0.0561793	0	0	0.0561793	33.4911	2.5937e+06	76815.1	0	0	76815.1	2.67051e+06	93.3257		4	Rhode Island	RI
State	17	Illinois	Fazaclo	Clozapine	24	271	273	244455	23	*				*		897.9	0	N	N	N	Y			West Virginia	WV	304093	7411	36	0	0	36	7447	24.3708	0.118385	0	0	0.118385	24.4892	647890	73797	0	0	73797	721687	96.9098		3	Minnesota	MN
State	17	Illinois	Versacloz	Clozapine	1	12	12	8998.36			0	0	0	#		39.68	0	N	N	N	N			Wisconsin	WI	826630	34351	347	190	0	537	34888	41.5555	0.419777	0.229849	0	0.649626	42.2051	3.29827e+06	430420	211751	0	642171	3.94044e+06	112.946		2	Massachusetts	MA
State	18	Indiana	Clozapine	Clozapine	684	33912	34007.7	2.36246e+06	1761		7104	7131	316908		320	22289.1	50565.4	N	N	N	Y			Wyoming	WY	67495	1277	12	0	0	12	1289	18.9199	0.177791	0	0	0.177791	19.0977	196448	10036.8	0	0	10036.8	206485	160.19		1	South Dakota	SD
State	18	Indiana	Clozapine Odt	Clozapine	83	1328	1328.3	513634	90		315	315	101241		19	603.85	1507.38	N	N	N	Y			Total		43634604	1231747	11576	3821	440	15837	1247584	28.2287	0.265294	0.0875681	0.0100837	0.362946	28.5916	1.10903e+08	1.631e+07	4.56111e+06	629955	2.1501e+07	1.32404e+08
State	18	Indiana	Clozaril	Clozapine	15	150	150	236761	13		32	32	51530.6	*		123.14	2361.91	N	N	N	Y																												Mean
State	18	Indiana	Fazaclo	Clozapine	6	44	44	86349.9		*				*		1038.87	0	N	N	N	Y																												SD
State	18	Indiana	Versacloz	Clozapine	1	15	15	2460.98			15	15	2460.98	*		0	0	N	N	N	Y																												MOE
State	19	Iowa	Clozapine	Clozapine	413	18229	18270	1.37253e+06	1170		2830	2839.3	218633		179	16557.3	26361.7	N	N	N	Y																												CI (Z=1.5)
State	19	Iowa	Clozapine Odt	Clozapine	27	729	729.1	301949	39		97	97	20806.2	*		2482.27	4033.48	N	N	N	Y																												CI (Z=1.96)
State	19	Iowa	Clozaril	Clozapine	13	121	121.2	213385		*				*		150.25	0	N	N	N	Y
State	19	Iowa	Fazaclo	Clozapine	4	59	59.4	18856.6			12	12	5055.22	*		270.21	0	N	N	N	Y
State	19	Iowa	Versacloz	Clozapine	2	20	20	60127.8			0	0	0	#		11.1	0	N	N	N	N
State	20	Kansas	Clozapine	Clozapine	284	11830	11839.9	897040	723		2164	2165.4	142301		147	10774.6	33414.7	N	N	N	Y
State	20	Kansas	Clozapine Odt	Clozapine	18	363	363	217605	17		50	50	8086.12	*		134.38	0	N	N	N	Y
State	20	Kansas	Clozaril	Clozapine	5	97	97	110317			27	27	44248.6	*		128.75	0	N	N	N	Y
State	20	Kansas	Fazaclo	Clozapine	4	25	25	18512.4			0	0	0	#		15.23	0	N	N	N	N
State	20	Kansas	Versacloz	Clozapine	2	15	15	29750		*				*		41.75	0	N	N	N	Y
State	21	Kentucky	Clozapine	Clozapine	301	6354	6374.1	600075	530		850	850.1	58479		70	10251.8	24331.3	N	N	N	Y
State	21	Kentucky	Clozapine Odt	Clozapine	9	34	34	16483.3		*				*		30.41	0	N	N	N	Y
State	21	Kentucky	Clozaril	Clozapine	10	117	118	162634			0	0	0	#		218.05	0	N	N	N	N
State	22	Louisiana	Clozapine	Clozapine	327	8963	8978.6	628177	635		1754	1754	91679.6		114	7877.53	11898.7	N	N	N	Y
State	22	Louisiana	Clozapine Odt	Clozapine	10	116	116	61474.6			46	46	14703.5	*		73.86	503.04	N	N	N	Y
State	22	Louisiana	Clozaril	Clozapine	5	84	84	75194.4			28	28	15576.9	*		79.97	3215.77	N	N	N	Y
State	22	Louisiana	Fazaclo	Clozapine	2	31	31	30268.4			0	0	0	#		0	0	N	N	N	N
State	23	Maine	Clozapine	Clozapine	315	9414	9474.9	669069	600		1699	1707	111436		108	4706.89	11602.2	N	N	N	Y
State	23	Maine	Clozapine Odt	Clozapine	11	88	88	75816.4	12	*				*		36.14	995.29	N	N	N	Y
State	23	Maine	Clozaril	Clozapine	10	81	86.9	70963.3			19	19	9184.64	*		63.71	0	N	N	N	Y
State	24	Maryland	Clozapine	Clozapine	542	19156	19301.4	1.38605e+06	1128		3749	3781.3	219607		212	18566.7	47147.5	N	N	N	Y
State	24	Maryland	Clozapine Odt	Clozapine	47	783	788.8	318052	49		141	141.5	49631.8		12	604.47	3166.22	N	N	N	Y
State	24	Maryland	Clozaril	Clozapine	14	115	115.2	198520	13		0	0	0		0	1130.92	241.47	N	N	N	N
State	24	Maryland	Fazaclo	Clozapine	7	100	100	108163			11	11	7925.47	*		153.83	0	N	N	N	Y
State	25	Massachusetts	Clozapine	Clozapine	1506	70637	70702.9	4.55301e+06	4024		16660	16664.9	823589		855	54655.1	92432.9	N	N	N	Y
State	25	Massachusetts	Clozapine Odt	Clozapine	96	890	896.1	357940	87		205	206.3	65424.8		20	1186.54	4803.07	N	N	N	Y
State	25	Massachusetts	Clozaril	Clozapine	35	385	385	468602	27		50	50	39105.2	*		393.79	6084.44	N	N	N	Y
State	25	Massachusetts	Fazaclo	Clozapine	2	27	27	19513.3		*				*		20.7	0	N	N	N	Y
State	25	Massachusetts	Versacloz	Clozapine	11	62	62.7	99438.4			0	0	0	#		122.3	0	N	N	N	N
State	26	Michigan	Clozapine	Clozapine	1148	47016	47217.9	3.46361e+06	3021		9508	9581.4	599890		601	43746.7	92905.2	N	N	N	Y
State	26	Michigan	Clozapine Odt	Clozapine	212	4262	4272.7	2.19647e+06	312		635	638.1	337136		57	2693.83	9723.44	N	N	N	Y
State	26	Michigan	Clozaril	Clozapine	43	595	595.3	718030	44		118	118	87110	*		1405.63	3833.62	N	N	N	Y
State	26	Michigan	Fazaclo	Clozapine	24	278	278	326911	24		11	11	21159.6	*		317.76	0	N	N	N	Y
State	26	Michigan	Versacloz	Clozapine	4	34	34	33754.4			0	0	0	#		70.3	0	N	N	N	N
State	27	Minnesota	Clozapine	Clozapine	786	45053	45089.5	3.61103e+06	2437		7086	7096	465645		420	23139.1	68519.2	N	N	N	Y
State	27	Minnesota	Clozapine Odt	Clozapine	120	1847	1849.2	1.06183e+06	119		355	355.3	188173		22	1608.14	13805.4	N	N	N	Y
State	27	Minnesota	Clozaril	Clozapine	41	755	755	1.04967e+06	44		90	90	88377.2	*		381.86	279.99	N	N	N	Y
State	27	Minnesota	Fazaclo	Clozapine	13	155	155	165517		*				*		32.05	0	N	N	N	Y
State	28	Mississippi	Clozapine	Clozapine	202	3836	3854.6	299238	324		461	461.6	36731		40	4249.11	8213.72	N	N	N	Y
State	28	Mississippi	Clozapine Odt	Clozapine	6	55	55	19308.6			13	13	4326.04	*		8.75	1944.94	N	N	N	Y
State	28	Mississippi	Clozaril	Clozapine	2	22	22	55077.6			0	0	0	#		11.1	0	N	N	N	N
State	29	Missouri	Clozapine	Clozapine	771	38993	39064.5	2.36126e+06	1937		5984	5991.8	285440		291	21145.5	65659.4	N	N	N	Y
State	29	Missouri	Clozapine Odt	Clozapine	82	1617	1621	700184	124		287	287.8	93549.5		18	654.51	2888.88	N	N	N	Y
State	29	Missouri	Clozaril	Clozapine	22	223	223	405769	19	*				*		263.58	3591.39	N	N	N	Y
State	29	Missouri	Fazaclo	Clozapine	17	234	234	190894	15		16	16	11092.6	*		229.03	1321.07	N	N	N	Y
State	29	Missouri	Versacloz	Clozapine	1	14	14	11850.1			14	14	11850.1	*		18.5	0	N	N	N	Y
State	30	Montana	Clozapine	Clozapine	114	3465	3492.9	279071	263		507	509.9	34204.9		34	3154.76	8828.77	N	N	N	Y
State	30	Montana	Clozaril	Clozapine	4	71	71.1	127774			15	15	17459.7	*		48.3	0	N	N	N	Y
State	31	Nebraska	Clozapine	Clozapine	289	10197	10236.1	757285	633		1391	1406.4	84973.2		93	9996.98	25716.7	N	N	N	Y
State	31	Nebraska	Clozapine Odt	Clozapine	33	850	850.9	438890	51		156	156	54399.5		12	349.1	1729.36	N	N	N	Y
State	31	Nebraska	Clozaril	Clozapine	6	51	51	55694.8			21	21	8674.16	*		35.88	0	N	N	N	Y
State	31	Nebraska	Fazaclo	Clozapine	9	95	95	73151.6			20	20	21155.2	*		152.95	0	N	N	N	Y
State	31	Nebraska	Versacloz	Clozapine	4	20	20	17119.1		#				*		0	0	N	N	N	Y
State	32	Nevada	Clozapine	Clozapine	114	2921	2927.5	246664	226		441	441.8	25296.7		34	5634.39	3614.58	N	N	N	Y
State	32	Nevada	Clozapine Odt	Clozapine	7	112	112	65122.2			19	19	16300.7	*		115.57	0	N	N	N	Y
State	32	Nevada	Clozaril	Clozapine	6	82	82	104785			0	0	0	#		55.74	0	N	N	N	N
State	33	New Hampshire	Clozapine	Clozapine	202	11375	11393.5	909753	708		1976	1984	128404		128	11044.4	25344.6	N	N	N	Y
State	33	New Hampshire	Clozapine Odt	Clozapine	25	443	443	183143	37		101	101	36531	*		407.62	3903.17	N	N	N	Y
State	33	New Hampshire	Clozaril	Clozapine	7	66	66	116305			0	0	0	#		109.45	0	N	N	N	N
State	33	New Hampshire	Versacloz	Clozapine	2	25	25	22634.1			0	0	0	#		0	0	N	N	N	N
State	34	New Jersey	Clozapine	Clozapine	946	30118	30231.1	2.27664e+06	1901		5543	5555.8	355328		332	28400	64858	N	N	N	Y
State	34	New Jersey	Clozapine Odt	Clozapine	98	1065	1066.3	505518	96		110	110	29531.6	*		6460.85	1671.96	N	N	N	Y
State	34	New Jersey	Clozaril	Clozapine	66	844	865.4	1.06682e+06	60		41	41.1	34273.6	*		1265.18	1939.27	N	N	N	Y
State	34	New Jersey	Fazaclo	Clozapine	24	289	289	394904	22		25	25	38417.9	*		748.6	470.79	N	N	N	Y
State	34	New Jersey	Versacloz	Clozapine	15	40	42.3	49848.8			0	0	0	#		106.65	468.89	N	N	N	N
State	35	New Mexico	Clozapine	Clozapine	146	4100	4111.8	322476	285		540	541.7	28054.3		40	3710.5	7750.92	N	N	N	Y
State	35	New Mexico	Clozapine Odt	Clozapine	6	70	70	44851.5			0	0	0	#		37.68	0	N	N	N	N
State	35	New Mexico	Clozaril	Clozapine	3	22	22.3	48585			0	0	0	#		33.4	0	N	N	N	N
State	36	New York	Clozapine	Clozapine	3340	117479	117642	8.16623e+06	7138		21362	21391	1.32264e+06		1286	100219	176057	N	N	N	Y
State	36	New York	Clozapine Odt	Clozapine	413	4967	4971.2	2.38986e+06	433		773	773	212589		70	9955.98	16590.5	N	N	N	Y
State	36	New York	Clozaril	Clozapine	119	1334	1340	2.00279e+06	98		93	93	134972	*		3045.52	4805.21	N	N	N	Y
State	36	New York	Fazaclo	Clozapine	30	421	421	570940	32		20	20	29681.1	*		366.38	3393.2	N	N	N	Y
State	36	New York	Versacloz	Clozapine	7	24	24	31674.8			0	0	0	#		40.7	286.23	N	N	N	N
State	37	North Carolina	Clozapine	Clozapine	1105	27004	27159.1	2.1257e+06	1921		4276	4301.5	309230		302	28098.3	60619.4	N	N	N	Y
State	37	North Carolina	Clozapine Odt	Clozapine	76	792	800.3	446633	76		56	56	17950.7	*		2433.02	19.21	N	N	N	Y
State	37	North Carolina	Clozaril	Clozapine	20	199	199.9	354787	18		0	0	0		0	283.51	2394.35	N	N	N	N
State	37	North Carolina	Fazaclo	Clozapine	17	199	199.6	235546	15		30	30	10392.6	*		246.09	1475.75	N	N	N	Y
State	38	North Dakota	Clozapine	Clozapine	95	5100	5103.7	367835	337		707	707.2	43279.1		49	4383.72	15408.1	N	N	N	Y
State	38	North Dakota	Clozapine Odt	Clozapine	8	116	116	52309.6			46	46	24468	*		247.4	0	N	N	N	Y
State	38	North Dakota	Clozaril	Clozapine	5	99	99	110293			37	37	7968.73	*		78.09	0	N	N	N	Y
State	38	North Dakota	Versacloz	Clozapine	1	17	17	13288.6			17	17	13288.6	*		0	0	N	N	N	Y
State	39	Ohio	Clozapine	Clozapine	1276	49103	49438.4	3.57002e+06	2868		9628	9672.7	520254		536	32715.5	117071	N	N	N	Y
State	39	Ohio	Clozapine Odt	Clozapine	94	1312	1322.3	657637	101		195	195	70048.4		22	2137.41	952.73	N	N	N	Y
State	39	Ohio	Clozaril	Clozapine	34	372	374	504229	29		59	59	54041.7	*		622.03	2107.7	N	N	N	Y
State	39	Ohio	Fazaclo	Clozapine	15	148	148	225048	12	*				*		61.1	4961.67	N	N	N	Y
State	40	Oklahoma	Clozapine	Clozapine	317	19569	19610.5	1.39565e+06	1158		2872	2874.6	160737		163	5737.5	19928.9	N	N	N	Y
State	40	Oklahoma	Clozapine Odt	Clozapine	34	1007	1008.3	608684	80		101	101.2	59608.1	*		304.59	6878.58	N	N	N	Y
State	40	Oklahoma	Clozaril	Clozapine	11	82	82	150600		*				*		117.15	0	N	N	N	Y
State	40	Oklahoma	Fazaclo	Clozapine	8	61	61	84869.9			0	0	0	#		57.6	0	N	N	N	N
State	41	Oregon	Clozapine	Clozapine	474	21480	21503.8	1.64753e+06	1137		3039	3040.2	220256		175	22584.1	25163.1	N	N	N	Y
State	41	Oregon	Clozapine Odt	Clozapine	28	481	481.1	172424	33		93	93	16231	*		504.16	156.31	N	N	N	Y
State	41	Oregon	Clozaril	Clozapine	12	126	127.8	141324		*				*		212.79	0	N	N	N	Y
State	41	Oregon	Fazaclo	Clozapine	2	15	15	7932.71		*				*		0.86	0	N	N	N	Y
State	42	Pennsylvania	Clozapine	Clozapine	1706	75641	75779.9	5.57301e+06	4084		14493	14526.6	913280		771	70365.9	130533	N	N	N	Y
State	42	Pennsylvania	Clozapine Odt	Clozapine	59	732	733	292259	63		109	109	57508.8		12	950.61	676.09	N	N	N	Y
State	42	Pennsylvania	Clozaril	Clozapine	85	1125	1127.3	1.36624e+06	78		179	181.1	170875		14	1403.89	9274.97	N	N	N	Y
State	42	Pennsylvania	Fazaclo	Clozapine	10	108	108	130945	11	*				*		275.97	0	N	N	N	Y
State	44	Rhode Island	Clozapine	Clozapine	188	9914	9916.5	713774	581		3142	3142	146783		169	5369.04	15099.3	N	N	N	Y
State	44	Rhode Island	Clozapine Odt	Clozapine	18	340	340	171487	19		0	0	0		0	71.87	1.4	N	N	N	N
State	44	Rhode Island	Clozaril	Clozapine	1	13	13	10918.1			0	0	0	#		31.05	0	N	N	N	N
State	45	South Carolina	Clozapine	Clozapine	322	9193	9210.4	671422	688		1906	1906.1	114123		154	7995.44	26861.8	N	N	N	Y
State	45	South Carolina	Clozapine Odt	Clozapine	32	478	478	206112	36		118	118	18144.3	*		305.65	3043.25	N	N	N	Y
State	45	South Carolina	Clozaril	Clozapine	3	26	26	50798.9			0	0	0	#		31.92	0	N	N	N	N
State	46	South Dakota	Clozapine	Clozapine	141	8406	8419.9	519227	494		1550	1551.5	81338.1		84	5893.08	11429.9	N	N	N	Y
State	46	South Dakota	Clozapine Odt	Clozapine	23	444	444.8	202031	30		77	77	17324.6	*		492.86	3392.34	N	N	N	Y
State	46	South Dakota	Clozaril	Clozapine	3	40	40	48400.8			0	0	0	#		105.47	0	N	N	N	N
State	46	South Dakota	Fazaclo	Clozapine	5	35	35	38878.6			0	0	0	#		134.44	0	N	N	N	N
State	47	Tennessee	Clozapine	Clozapine	529	13508	13568.5	1.20821e+06	1090		2781	2800.8	189105		213	17170.1	58387.8	N	N	N	Y
State	47	Tennessee	Clozapine Odt	Clozapine	26	237	237.5	103081	23		78	78.5	15694.4	*		93.88	7.74	N	N	N	Y
State	47	Tennessee	Clozaril	Clozapine	18	80	80	111965			20	20	12393.1	*		115.85	2758.28	N	N	N	Y
State	47	Tennessee	Fazaclo	Clozapine	4	17	17	16496.4		#				*		12.32	0	N	N	N	Y
State	48	Texas	Clozapine	Clozapine	1349	30109	30320	2.38627e+06	2253		4686	4731.6	299235		355	32725.2	99845.7	N	N	N	Y
State	48	Texas	Clozapine Odt	Clozapine	96	999	1007.7	735046	104		115	115	67668.9		12	865.99	604.25	N	N	N	Y
State	48	Texas	Clozaril	Clozapine	89	740	745.8	1.25308e+06	74	*				*		1312.3	5127.27	N	N	N	Y
State	48	Texas	Fazaclo	Clozapine	31	256	264	376365	26		46	54	38476.4	*		255.64	2726.88	N	N	N	Y
State	48	Texas	Versacloz	Clozapine	3	20	20	48109.2			0	0	0	#		16.7	0	N	N	N	N
State	49	Utah	Clozapine	Clozapine	174	7867	7882.9	611186	493		1089	1095.8	58053.6		59	6846.75	8463.17	N	N	N	Y
State	49	Utah	Clozapine Odt	Clozapine	7	146	146	55868		*				*		68.9	0	N	N	N	Y
State	49	Utah	Clozaril	Clozapine	6	86	87	91412.7			0	0	0	#		111.17	0	N	N	N	N
State	50	Vermont	Clozapine	Clozapine	123	6181	6185	424214	347		961	961.1	62314.9		59	2986.07	5495.54	N	N	N	Y
State	50	Vermont	Clozapine Odt	Clozapine	8	90	90	41298.3			19	19	6094.92	*		191.07	0	N	N	N	Y
State	50	Vermont	Clozaril	Clozapine	7	152	152.9	197489			0	0	0	#		85.52	0	N	N	N	N
State	50	Vermont	Fazaclo	Clozapine	2	26	26	27339.4			0	0	0	#		0	0	N	N	N	N
State	51	Virginia	Clozapine	Clozapine	695	24579	24636.9	1.77325e+06	1475		3513	3519	198668		206	33485.9	65948.3	N	N	N	Y
State	51	Virginia	Clozapine Odt	Clozapine	41	524	530.1	255926	41		34	34	6560.58	*		294.42	2291.68	N	N	N	Y
State	51	Virginia	Clozaril	Clozapine	14	152	160	266316	13		0	0	0		0	141.26	3458.44	N	N	N	N
State	51	Virginia	Fazaclo	Clozapine	6	29	29	52976.6			0	0	0	#		48.04	74.8	N	N	N	N
State	53	Washington	Clozapine	Clozapine	763	28378	28463.3	2.55456e+06	1637		4772	4792	405549		291	34431.2	34401.3	N	N	N	Y
State	53	Washington	Clozapine Odt	Clozapine	18	189	189	39142.6	13		66	66	13331.1	*		77.74	1756.1	N	N	N	Y
State	53	Washington	Clozaril	Clozapine	8	48	48	76815.1			0	0	0	#		75.54	0	N	N	N	N
State	54	West Virginia	Clozapine	Clozapine	178	7362	7372.2	601174	497		1509	1509	97420.2		95	7356.04	13885.4	N	N	N	Y
State	54	West Virginia	Clozapine Odt	Clozapine	4	49	49	46716.6			0	0	0	#		21.08	0	N	N	N	N
State	54	West Virginia	Clozaril	Clozapine	3	36	36	73797			0	0	0	#		66.7	0	N	N	N	N
State	55	Wisconsin	Clozapine	Clozapine	621	33052	33124.6	2.65068e+06	1792		6649	6668.2	390719		313	24993.9	67912.8	N	N	N	Y
State	55	Wisconsin	Clozapine Odt	Clozapine	66	1299	1300.3	647591	89		175	175	71293.2		11	3161.12	39.66	N	N	N	Y
State	55	Wisconsin	Clozaril	Clozapine	23	347	348.5	430420	20		48	48	100507	*		323.9	4721.58	N	N	N	Y
State	55	Wisconsin	Fazaclo	Clozapine	11	190	190.3	211751	13		26	26	10228.4	*		188.1	2459.14	N	N	N	Y
State	56	Wyoming	Clozapine	Clozapine	45	1203	1207	135529	109		162	162.1	13795.6		14	1903.38	2215.44	N	N	N	Y
State	56	Wyoming	Clozapine Odt	Clozapine	5	74	76	60918.9	12	*				*		7.14	916.28	N	N	N	Y
State	56	Wyoming	Clozaril	Clozapine	1	12	12	10036.8			0	0	0	#		28.35	0	N	N	N	N
State	69	Northern Mariana Islands	Clozapine	Clozapine	1	14	14	236.29			0	0	0	#		4.06	0	N	N	N	N
State	72	Puerto Rico	Clozapine	Clozapine	128	2107	2111	296632	171		274	274	32151.1		26	238.96	5463.43	N	N	N	Y
State	72	Puerto Rico	Clozaril	Clozapine	15	118	124	183926	13	*				*		8.35	1029.27	N	N	N	Y
State	78	Virgin Islands	Clozapine	Clozapine	3	114	114	6771.41			0	0	0	#		100.8	283.93	N	N	N	N
State	9D	Unknown	Clozapine	Clozapine	7	120	120	6507.25	14		18	18	1992.06	*		82.96	0	N	N	N	Y
State	9E	Foreign Country	Clozapine	Clozapine	4	19	19	955.7		*				*		6.41	0	N	N	N	Y
[truncated: 14 more columns]

## Sheet: 2017
Prscrbr_Geo_Lvl	Prscrbr_Geo_Cd	Prscrbr_Geo_Desc	Brnd_Name	Gnrc_Name	Tot_Prscrbrs	Tot_Clms	Tot_30day_Fills	Tot_Drug_Cst	Tot_Benes	GE65_Sprsn_Flag	GE65_Tot_Clms	GE65_Tot_30day_Fills	GE65_Tot_Drug_Cst	GE65_Bene_Sprsn_Flag	GE65_Tot_Benes	LIS_Bene_Cst_Shr	NonLIS_Bene_Cst_Shr	Opioid_Drug_Flag	Opioid_LA_Drug_Flag	Antbtc_Drug_Flag	Antpsyct_Drug_Flag						Number of Prescriptions						Number of Presc / 1000 Enrollees						1000	Cost					Cost/Presc
National		National	Clozapine	Clozapine	30581	1156966	1159694	9.32362e+07	64725		196361	196800	1.23872e+07		10823	955115	2.27247e+06	N	N	N	Y			State		Medicare D Enrollees	generics	Clozaril	Fazaclo	Versacloz	All Brand	Total	generics	Clozaril	Fazaclo	Versacloz	All Brand	Total	generics	Clozaril	Fazaclo	Versacloz	All Brand	Total			Number of Presc / 1000 Enrollees
National		National	Clozapine Odt	Clozapine	2961	51841	51929	2.40885e+07	3498		6984	6994	2.27175e+06		474	41242.1	99022.6	N	N	N	Y			Alabama	AL	721687	8875	79	0	22	101	8976	12.2976	0.109466	0	0.0304841	0.13995	12.4375	875599	167005	0	31493.9	198499	1.0741e+06	119.663		51	Nevada	NV
National		National	Clozaril	Clozapine	1100	13027	13082	1.74778e+07	942		1167	1168	1.21462e+06		89	22336.2	94373.9	N	N	N	Y			Alaska	AK	36880	1706	0	0	0	0	1706	46.2581	0	0	0	0	46.2581	138754	0	0	0	0	138754	81.3329		50	Mississippi	MS
National		National	Fazaclo	Clozapine	661	6499	6507	7.15806e+06	718		570	574	393289		78	9037	33335.8	N	N	N	Y			Arizona	AZ	898705	16421	169	0	0	169	16590	18.2718	0.188048	0	0	0.188048	18.4599	1682701	208205	0	0	208205	1.89091e+06	113.979		49	Kentucky	KY
National		National	Versacloz	Clozapine	96	849	851	1.11242e+06	82		81	82	102236	*		2080.8	4350.08	N	N	N	Y			Arkansas	AR	429151	6562	13	20	0	33	6595	15.2907	0.0302924	0.0466036	0	0.076896	15.3676	644136	35144.5	41052.2	0	76196.7	720333	109.224		48	Georgia	GA
State		District of Columbia	Clozapine	Clozapine	88	1667	1668	126711	178		290	290	16336.8		29	1918.11	4700.12	N	N	N	Y			California	CA	4667821	112322	1189	1282	277	2748	115070	24.063	0.254723	0.274646	0.0593425	0.588712	24.6518	1.43973e+07	1.43258e+06	1.0255e+06	348398	2.80647e+06	1.72038e+07	149.507		47	Texas	TX
State		District of Columbia	Clozapine Odt	Clozapine		49	51	34241.2			18	18	8867.07	*		56.6	0	N	N	N	Y			Colorado	CO	612356	17556	194	35	0	229	17785	28.6696	0.316809	0.0571563	0	0.373965	29.0436	2.03765e+06	233604	69144.6	0	302749	2.3404e+06	131.594		46	Florida	FL
State		District of Columbia	Clozaril	Clozapine		12	12	30124.9			0	0	0		0	0	3818.86	N	N	N	N			Connecticut	CT	505392	31720	367	42	35	444	32164	62.7632	0.726169	0.0831038	0.0692532	0.878526	63.6417	3.09809e+06	430222	57865.8	41810	529898	3.62799e+06	112.796		45	Alabama	AL
State		Foreign Country	Clozapine	Clozapine		33	33	3069.94			0	0	0		0	30.8	0	N	N	N	N			Delaware	DE	143495	3439	111	12	0	123	3562	23.966	0.773546	0.0836266	0	0.857173	24.8232	320435	115363	36243.8	0	151607	472042	132.522		44	Tennessee	TN
State		North Mariana Islands	Clozapine	Clozapine		12	12	133.92			0	0	0		0	3.36	0	N	N	N	N			District of Columbia	DC	54023	1716	12	0	0	12	1728	31.7642	0.222128	0	0	0.222128	31.9864	160952	30124.9	0	0	30124.9	191077	110.577		43	South Carolina	SC
State		Unknown	Clozapine	Clozapine		21	21	949.6			0	0	0		0	16.52	0	N	N	N	N			Florida	FL	3236490	37575	452	247	22	721	38296	11.6098	0.139657	0.0763172	0.00679749	0.222772	11.8326	3.91318e+06	643262	313708	25975.4	982945	4.89612e+06	127.849		42	New Mexico	NM
State		Virgin Islands	Clozapine	Clozapine		83	83	5431			0	0	0		0	41.22	391.41	N	N	N	N			Georgia	GA	1176157	12573	124	124	0	248	12821	10.6899	0.105428	0.105428	0	0.210856	10.9008	1.22804e+06	231938	189940	0	421879	1.64992e+06	128.689		41	Louisiana	LA
State		Virgin Islands	Clozapine Odt	Clozapine		13	13	8784.66		*				*		5.6	0	N	N	N	Y			Hawaii	HI	182455	4081	0	0	0	0	4081	22.3672	0	0	0	0	22.3672	323263	0	0	0	0	323263	79.2116		40	Arkansas	AR
State	1	Alabama	Clozapine	Clozapine	241	8786	8846	824292	663		1411	1417	95724		98	11981.2	30870.1	N	N	N	Y			Idaho	ID	209909	4371	13	0	0	13	4384	20.8233	0.0619316	0	0	0.0619316	20.8852	438979	22578.1	0	0	22578.1	461557	105.282		39	Arizona	AZ
State	1	Alabama	Clozapine Odt	Clozapine		89	89	51307	15		35	35	26171.7	*		158.25	39	N	N	N	Y			Illinois	IL	1563294	63646	179	661	27	867	64513	40.7128	0.114502	0.422825	0.0172712	0.554598	41.2673	5.44887e+06	222826	511085	19356.7	753268	6.20214e+06	96.1378		38	North Carolina	NC
State	1	Alabama	Clozaril	Clozapine		79	79	167005		*				*		508.25	0	N	N	N	Y			Indiana	IN	907537	33839	191	66	0	257	34096	37.2866	0.21046	0.0727243	0	0.283184	37.5698	2.82115e+06	296253	102599	0	398852	3.22e+06	94.4392		37	Idaho	ID
State	1	Alabama	Versacloz	Clozapine		22	22	31493.9			0	0	0		0	48.65	0	N	N	N	N			Iowa	IA	460203	19311	141	94	28	263	19574	41.9619	0.306387	0.204258	0.0608427	0.571487	42.5334	1.77992e+06	236765	51394.5	88865.1	377024	2.15695e+06	110.194		36	Montana	MT
State	2	Alaska	Clozapine	Clozapine	54	1706	1706	138754	110		178	178	11486	*		1519.22	73.81	N	N	N	Y			Kansas	KS	360784	12280	100	82	51	233	12513	34.037	0.277174	0.227283	0.141359	0.645816	34.6828	1.11036e+06	119015	87455.1	72102.9	278573	1.38893e+06	110.999		35	Hawaii	HI
State	4	Arizona	Clozapine	Clozapine	484	16012	16029	1.50925e+06	1050		2715	2716	166265		153	13162.7	38284.5	N	N	N	Y			Kentucky	KY	671437	6667	106	0	0	106	6773	9.92945	0.15787	0	0	0.15787	10.0873	687498	175590	0	0	175590	863088	127.431		34	Utah	UT
State	4	Arizona	Clozapine Odt	Clozapine	37	409	409	173452	41		33	33	13148.6	*		188.96	2427.71	N	N	N	Y			Louisiana	LA	618432	9334	84	61	0	145	9479	15.093	0.135827	0.0986366	0	0.234464	15.3275	710439	96657.2	78021	0	174678	885118	93.3767		33	California	CA
State	4	Arizona	Clozaril	Clozapine	18	169	169	208205	16		0	0	0		0	270.68	40.32	N	N	N	N			Maine	ME	230952	9513	57	13	0	70	9583	41.1904	0.246805	0.0562888	0	0.303093	41.4935	745464	54860.8	23753.3	0	78614.1	824079	85.9938		32	Delaware	DE
State	5	Arkansas	Clozapine	Clozapine	171	6367	6387	547938	439		990	992	68874.4		66	4383.45	13271.5	N	N	N	Y			Maryland	MD	599502	19917	140	159	0	299	20216	33.2226	0.233527	0.26522	0	0.498747	33.7213	1.82535e+06	216809	186164	0	402973	2.22832e+06	110.226		31	West Virginia	WV
State	5	Arkansas	Clozapine Odt	Clozapine	12	195	196	96198.4	15		70	70	20993.1	*		81.08	0	N	N	N	Y			Massachusetts	MA	952643	72674	368	31	90	489	73163	76.2867	0.386294	0.032541	0.094474	0.513309	76.8	5.15031e+06	447217	23515.5	101455	572188	5.7225e+06	78.2157		30	Wyoming	WY
State	5	Arkansas	Clozaril	Clozapine		13	13	35144.5			0	0	0		0	30.24	0	N	N	N	N			Michigan	MI	1553493	50532	664	449	20	1133	51665	32.528	0.427424	0.289026	0.0128742	0.729324	33.2573	5.92153e+06	765058	539427	27583.1	1.33207e+06	7.2536e+06	140.397		29	Virginia	VA
State	5	Arkansas	Fazaclo	Clozapine		20	20	41052.2		*				*		0	0	N	N	N	Y			Minnesota	MN	736617	45590	779	234	13	1026	46616	61.8911	1.05754	0.317668	0.0176482	1.39285	63.2839	4.98942e+06	1.07485e+06	255279	10152.9	1.34028e+06	6.3297e+06	135.784		28	Ohio	OH
State	6	California	Clozapine	Clozapine	2804	98547	98784	8.38518e+06	6061		15618	15664	1.02275e+06		949	65789.5	136576	N	N	N	Y			Mississippi	MS	416412	3941	27	0	0	27	3968	9.46418	0.0648396	0	0	0.0648396	9.52902	316543	69906.3	0	0	69906.3	386449	97.3914		27	Colorado	CO
State	6	California	Clozapine Odt	Clozapine	501	13775	13790	6.01212e+06	785		1758	1758	548710		90	6068.45	19777.7	N	N	N	Y			Missouri	MO	887065	40527	281	351	24	656	41183	45.6866	0.316775	0.395687	0.0270555	0.739517	46.4261	3.41985e+06	451194	295000	38947.1	785140	4.20499e+06	102.105		26	New Jersey	NJ
State	6	California	Clozaril	Clozapine	82	1189	1192	1.43258e+06	83		118	118	65910.4	*		1256.24	1214.98	N	N	N	Y			Montana	MT	144415	3045	131	0	0	131	3176	21.0851	0.907108	0	0	0.907108	21.9922	269182	152769	0	0	152769	421951	132.856		25	District of Columbia	DC
State	6	California	Fazaclo	Clozapine	108	1282	1284	1.0255e+06	146		108	108	57030.5		14	1042.33	4040.74	N	N	N	Y			Nebraska	NE	236230	10582	30	260	23	313	10895	44.7953	0.126995	1.10062	0.0973627	1.32498	46.1203	1.27184e+06	33023.4	178653	26968.2	238645	1.51049e+06	138.64		24	Michigan	MI
State	6	California	Versacloz	Clozapine	19	277	277	348398	22		11	11	18265.4	*		1194.75	0	N	N	N	Y			Nevada	NV	338357	2956	103	12	0	115	3071	8.73633	0.304412	0.0354655	0	0.339878	9.07621	307188	113090	17064.2	0	130154	437342	142.41		23	Maryland	MD
State	8	Colorado	Clozapine	Clozapine	516	16611	16645	1.54835e+06	1129		2274	2276	186313		160	13487.9	38662.5	N	N	N	Y			New Hampshire	NH	184853	11868	53	30	13	96	11964	64.2024	0.286714	0.162291	0.0703262	0.519332	64.7217	1.13593e+06	101501	10945.1	18059.3	130505	1.26644e+06	105.854		22	Washington	WA
State	8	Colorado	Clozapine Odt	Clozapine	72	945	950	489294	79		201	201	74570.6		15	205.41	1275.39	N	N	N	Y			New Jersey	NJ	1139394	31779	1019	286	82	1387	33166	27.8911	0.894335	0.251011	0.0719681	1.21731	29.1085	3.22198e+06	1.14723e+06	448526	82323.2	1.67808e+06	4.90005e+06	147.743		21	Kansas	KS
State	8	Colorado	Clozaril	Clozapine	16	194	194	233604	15		12	12	14525.3	*		282.77	0	N	N	N	Y			New Mexico	NM	283571	3994	47	0	0	47	4041	14.0847	0.165743	0	0	0.165743	14.2504	376532	71918.2	0	0	71918.2	448451	110.975		20	Oregon	OR
State	8	Colorado	Fazaclo	Clozapine		35	35	69144.6			0	0	0		0	61.63	0	N	N	N	N			New York	NY	2682850	118802	1375	455	16	1846	120648	44.282	0.512515	0.169596	0.00596381	0.688074	44.9701	1.14423e+07	1.91566e+06	622545	17353.9	2.55556e+06	1.39978e+07	116.022		19	Indiana	IN
State	9	Connecticut	Clozapine	Clozapine	729	30307	30375	2.35457e+06	1669		4951	4971	292920		249	29153.9	37211.8	N	N	N	Y			North Carolina	NC	1384216	27258	247	237	0	484	27742	19.692	0.17844	0.171216	0	0.349656	20.0417	2.59078e+06	463907	292330	0	756237	3.34702e+06	120.648		18	Pennsylvania	PA
State	9	Connecticut	Clozapine Odt	Clozapine	87	1413	1417	743517	105		191	191	62769.8		14	765.46	0	N	N	N	Y			North Dakota	ND	87720	5217	93	0	23	116	5333	59.4733	1.06019	0	0.262198	1.32239	60.7957	445266	150550	0	18074.3	168624	613890	115.112		17	Illinois	IL
State	9	Connecticut	Clozaril	Clozapine	18	367	368	430222	21		52	52	30541.8	*		593.02	0	N	N	N	Y			Ohio	OH	1742700	49260	465	256	0	721	49981	28.2665	0.266827	0.146898	0	0.413726	28.6802	4.62474e+06	635466	297043	0	932509	5.55725e+06	111.187		16	Oklahoma	OK
State	9	Connecticut	Fazaclo	Clozapine	11	42	42	57865.8	13		0	0	0		0	113.66	968.25	N	N	N	N			Oklahoma	OK	469757	19215	89	136	0	225	19440	40.9041	0.18946	0.289511	0	0.478971	41.3831	2.00846e+06	169135	158117	0	327252	2.33571e+06	120.15		15	Maine	ME
State	9	Connecticut	Versacloz	Clozapine		35	35	41810			0	0	0		0	81.4	0	N	N	N	N			Oregon	OR	596004	21633	143	0	0	143	21776	36.2967	0.239931	0	0	0.239931	36.5367	1.87604e+06	152724	0	0	152724	2.02876e+06	93.165		14	Iowa	IA
State	10	Delaware	Clozapine	Clozapine	91	3353	3360	291795	204		672	673	44837.1		39	4357.85	11184.7	N	N	N	Y			Pennsylvania	PA	2015596	76291	1315	79	20	1414	77705	37.8503	0.652412	0.0391944	0.00992262	0.701529	38.5519	5.828e+06	1.61201e+06	108899	48587.8	1.7695e+06	7.5975e+06	97.7736		13	Wisconsin	WI
State	10	Delaware	Clozapine Odt	Clozapine		86	86	28640.2			0	0	0		0	334.53	0	N	N	N	N			Rhode Island	RI	159968	9800	13	0	0	13	9813	61.2623	0.0812663	0	0	0.0812663	61.3435	959067	10553.8	0	0	10553.8	969621	98.8098		12	New York	NY
State	10	Delaware	Clozaril	Clozapine		111	111	115363			0	0	0		0	116.74	579.6	N	N	N	N			South Carolina	SC	721885	9599	39	0	0	39	9638	13.2971	0.0540252	0	0	0.0540252	13.3512	932639	75814.5	0	0	75814.5	1.00845e+06	104.633		11	Nebraska	NE
State	10	Delaware	Fazaclo	Clozapine		12	12	36243.8			0	0	0		0	7.4	48.3	N	N	N	N			South Dakota	SD	113387	8795	43	55	0	98	8893	77.5662	0.379232	0.485064	0	0.864297	78.4305	796262	50972.2	68759.5	0	119732	915994	103.002		10	Alaska	AK
State	12	Florida	Clozapine	Clozapine	1328	36458	36623	3.23694e+06	2677		5688	5716	358031		405	50769.9	127449	N	N	N	Y			Tennessee	TN	970732	12801	104	43	0	147	12948	13.187	0.107136	0.0442965	0	0.151432	13.3384	1.38639e+06	145636	21124.7	0	166761	1.55315e+06	119.953		9	Missouri	MO
State	12	Florida	Clozapine Odt	Clozapine	80	1117	1121	676240	95		89	93	49078.2	*		1002.35	3980.49	N	N	N	Y			Texas	TX	2780781	30236	820	362	31	1213	31449	10.8732	0.294881	0.130179	0.0111479	0.436208	11.3094	3.19248e+06	1.35017e+06	617461	46253	2.01388e+06	5.20636e+06	165.549		8	Vermont	VT
State	12	Florida	Clozaril	Clozapine	50	452	452	643262	35		35	35	33867.8	*		887.02	5212.97	N	N	N	Y			Utah	UT	258059	5991	41	0	0	41	6032	23.2156	0.158878	0	0	0.158878	23.3745	554969	36183.6	0	0	36183.6	591153	98.0028		7	North Dakota	ND
State	12	Florida	Fazaclo	Clozapine	24	247	247	313708	24		36	36	27991.8	*		474.23	3379.01	N	N	N	Y			Vermont	VT	102376	5554	190	27	0	217	5771	54.251	1.8559	0.263734	0	2.11964	56.3706	455219	231568	30459	0	262027	717247	124.285		6	Rhode Island	RI
State	12	Florida	Versacloz	Clozapine		22	22	25975.4			0	0	0		0	107.25	0	N	N	N	N			Virginia	VA	906726	24482	174	46	0	220	24702	27.0004	0.191899	0.050732	0	0.242631	27.2431	2.07123e+06	256189	105540	0	361729	2.43296e+06	98.4925		5	Minnesota	MN
State	13	Georgia	Clozapine	Clozapine	544	12425	12467	1.10367e+06	994		1898	1910	116385		134	17089.8	38826.8	N	N	N	Y			Washington	WA	817218	27714	75	0	0	75	27789	33.9126	0.0917748	0	0	0.0917748	34.0044	2.89698e+06	120723	0	0	120723	3.0177e+06	108.593		4	Connecticut	CT
State	13	Georgia	Clozapine Odt	Clozapine	17	148	148	124371	19	*				*		197.9	1929.2	N	N	N	Y			West Virginia	WV	297744	7473	21	0	0	21	7494	25.0987	0.0705304	0	0	0.0705304	25.1693	601644	31972.1	0	0	31972.1	633616	84.5498		3	New Hampshire	NH
State	13	Georgia	Clozaril	Clozapine	11	124	124	231938	11		0	0	0		0	247.2	3090.64	N	N	N	N			Wisconsin	WI	793344	33882	416	206	0	622	34504	42.7078	0.524363	0.25966	0	0.784023	43.4919	3.43662e+06	495058	219296	0	714355	4.15097e+06	120.304		2	Massachusetts	MA
State	13	Georgia	Fazaclo	Clozapine	11	124	124	189940	12		0	0	0		0	138.01	3828.01	N	N	N	N			Wyoming	WY	64364	1626	15	0	0	15	1641	25.2626	0.23305	0	0	0.23305	25.4956	174863	12248.9	0	0	12248.9	187112	114.023		1	South Dakota	SD
State	15	Hawaii	Clozapine	Clozapine	121	3961	3969	284885	278		449	449	34120.1		34	3930.29	6749.14	N	N	N	Y			Total		42125139	1206541	12901	6453	817	20171	1226712	28.6418	0.306254	0.153186	0.0193946	0.478835	29.1207	1.17042e+08	1.73131e+07	7.08391e+06	1.06376e+06	2.54608e+07	1.42503e+08
State	15	Hawaii	Clozapine Odt	Clozapine		120	120	38377.5		*				*		31.52	0	N	N	N	Y																												Mean
State	16	Idaho	Clozapine	Clozapine	161	4307	4324	411746	287		495	496	50108.2		41	4614.86	4716.39	N	N	N	Y																												SD
State	16	Idaho	Clozapine Odt	Clozapine		64	64	27233.1			18	18	3960.63	*		24	0	N	N	N	Y																												MOE
State	16	Idaho	Clozaril	Clozapine		13	13	22578.1			0	0	0		0	33	0	N	N	N	N																												CI (Z=1.5)
State	17	Illinois	Clozapine	Clozapine	1167	59540	59641	4.15448e+06	3275		10133	10140	543681		567	26861.4	81794	N	N	N	Y																												CI (Z=1.96)
State	17	Illinois	Clozapine Odt	Clozapine	180	4106	4107	1.29439e+06	260		538	538	108084		32	2179.24	3158.24	N	N	N	Y
State	17	Illinois	Clozaril	Clozapine	15	179	179	222826	14		52	52	36624.2	*		853.68	6157.7	N	N	N	Y
State	17	Illinois	Fazaclo	Clozapine	55	661	661	511085	69		57	57	24028.8	*		771.78	875.83	N	N	N	Y
State	17	Illinois	Versacloz	Clozapine		27	27	19356.7			0	0	0		0	0	0	N	N	N	N
State	18	Indiana	Clozapine	Clozapine	646	32783	32858	2.39231e+06	1778		6821	6848	314698		343	21224.9	49674.3	N	N	N	Y
State	18	Indiana	Clozapine Odt	Clozapine	63	1056	1059	428839	77		200	200	80052.5		15	435.01	420.44	N	N	N	Y
State	18	Indiana	Clozaril	Clozapine	17	191	191	296253	17		47	47	65913.6	*		948.25	5360.18	N	N	N	Y
State	18	Indiana	Fazaclo	Clozapine	12	66	66	102599	12		16	16	7643.58	*		1030.54	7.15	N	N	N	Y
State	19	Iowa	Clozapine	Clozapine	399	18466	18495	1.4609e+06	1146		2448	2451	192075		153	16580.5	28711.8	N	N	N	Y
State	19	Iowa	Clozapine Odt	Clozapine	32	845	845	319020	47		62	62	11586.4	*		492.82	4183.73	N	N	N	Y
State	19	Iowa	Clozaril	Clozapine	11	141	141	236765	12		14	14	17327	*		98.52	0	N	N	N	Y
State	19	Iowa	Fazaclo	Clozapine		94	94	51394.5	11		13	13	7258.5	*		386.71	0	N	N	N	Y
State	19	Iowa	Versacloz	Clozapine		28	28	88865.1			0	0	0		0	7.4	0	N	N	N	N
State	20	Kansas	Clozapine	Clozapine	287	12049	12061	985125	754		2177	2177	147295		133	10409.8	38526.3	N	N	N	Y
State	20	Kansas	Clozapine Odt	Clozapine	16	231	231	125231	14		22	22	7865.83	*		92.19	0	N	N	N	Y
State	20	Kansas	Clozaril	Clozapine		100	100	119015			26	26	43766	*		149.43	0	N	N	N	Y
State	20	Kansas	Fazaclo	Clozapine		82	82	87455.1			0	0	0		0	90.94	0	N	N	N	N
State	20	Kansas	Versacloz	Clozapine		51	51	72102.9			13	13	31796	*		49.5	0	N	N	N	Y
State	21	Kentucky	Clozapine	Clozapine	309	6606	6625	659411	552		779	780	55106.5		66	9962.33	25451.4	N	N	N	Y
State	21	Kentucky	Clozapine Odt	Clozapine	11	61	61	28086.7		*				*		12.21	913.76	N	N	N	Y
State	21	Kentucky	Clozaril	Clozapine		106	106	175590			0	0	0		0	212.01	0	N	N	N	N
State	22	Louisiana	Clozapine	Clozapine	331	9234	9249	692544	628		1686	1686	102663		104	7580.76	15754.8	N	N	N	Y
State	22	Louisiana	Clozapine Odt	Clozapine	11	100	100	17895.5	11		36	36	6718.37	*		27.55	93.37	N	N	N	Y
State	22	Louisiana	Clozaril	Clozapine		84	84	96657.2		*				*		104.62	3445.13	N	N	N	Y
State	22	Louisiana	Fazaclo	Clozapine		61	61	78021			0	0	0		0	26.74	0	N	N	N	N
State	23	Maine	Clozapine	Clozapine	297	9375	9386	671598	571		1418	1418	96831.3		92	3640.05	12674.2	N	N	N	Y
State	23	Maine	Clozapine Odt	Clozapine	12	138	138	73866.4		*				*		53.48	0	N	N	N	Y
State	23	Maine	Clozaril	Clozapine		57	65	54860.8		*				*		50.91	0	N	N	N	Y
State	23	Maine	Fazaclo	Clozapine		13	13	23753.3			0	0	0		0	5.04	0	N	N	N	N
State	24	Maryland	Clozapine	Clozapine	557	19131	19250	1.4766e+06	1109		3451	3482	197055		198	19852.6	47860	N	N	N	Y
State	24	Maryland	Clozapine Odt	Clozapine	32	786	791	348750	46		153	153	42571.3	*		707.99	1791.9	N	N	N	Y
State	24	Maryland	Clozaril	Clozapine	15	140	146	216809	12	*				*		610.22	280.8	N	N	N	Y
State	24	Maryland	Fazaclo	Clozapine	12	159	160	186164	16		21	21	13403.3	*		262.67	0	N	N	N	Y
State	25	Massachusetts	Clozapine	Clozapine	1512	71787	71838	4.79496e+06	4015		16166	16182	807402		816	56997.4	90311.2	N	N	N	Y
State	25	Massachusetts	Clozapine Odt	Clozapine	81	887	887	355344	69		47	47	6851.6	*		1027.24	1360.64	N	N	N	Y
State	25	Massachusetts	Clozaril	Clozapine	31	368	368	447217	25		40	40	34562	*		460.37	6905.24	N	N	N	Y
State	25	Massachusetts	Fazaclo	Clozapine		31	31	23515.5			0	0	0		0	37.54	0	N	N	N	N
State	25	Massachusetts	Versacloz	Clozapine	14	90	90	101455		*				*		271.45	1120.62	N	N	N	Y
State	26	Michigan	Clozapine	Clozapine	1076	46296	46452	3.62174e+06	3021		8777	8814	572174		570	24372.5	123577	N	N	N	Y
State	26	Michigan	Clozapine Odt	Clozapine	216	4236	4246	2.2998e+06	313		624	626	308834		51	2295.87	8216.61	N	N	N	Y
State	26	Michigan	Clozaril	Clozapine	54	664	664	765058	49		125	125	107825	*		443.93	4706.69	N	N	N	Y
State	26	Michigan	Fazaclo	Clozapine	58	449	449	539427	69		23	23	16618.6	*		189.9	398.12	N	N	N	Y
State	26	Michigan	Versacloz	Clozapine		20	20	27583.1			0	0	0		0	0	25.9	N	N	N	N
State	27	Minnesota	Clozapine	Clozapine	806	43688	43735	3.93163e+06	2433		7117	7120	492874		408	23729.5	70059.9	N	N	N	Y
State	27	Minnesota	Clozapine Odt	Clozapine	121	1902	1904	1.05779e+06	118		414	416	160156		22	1084.8	3533.05	N	N	N	Y
State	27	Minnesota	Clozaril	Clozapine	47	779	779	1.07485e+06	48		92	92	89351.9	*		480.26	0	N	N	N	Y
State	27	Minnesota	Fazaclo	Clozapine	20	234	234	255279	19		22	22	17698.2	*		51.39	483.49	N	N	N	Y
State	27	Minnesota	Versacloz	Clozapine		13	13	10152.9			0	0	0		0	33.3	0	N	N	N	N
State	28	Mississippi	Clozapine	Clozapine	174	3941	3972	316543	321		481	486	33507.8		41	4471.07	10594.8	N	N	N	Y
State	28	Mississippi	Clozaril	Clozapine		27	31	69906.3			0	0	0		0	46.4	0	N	N	N	N
State	29	Missouri	Clozapine	Clozapine	772	38567	38639	2.64123e+06	1979		5276	5283	263055		282	22255	62985	N	N	N	Y
State	29	Missouri	Clozapine Odt	Clozapine	92	1960	1967	778617	123		233	234	73859.7		16	991.63	2002.41	N	N	N	Y
State	29	Missouri	Clozaril	Clozapine	22	281	281	451194	22		12	12	10585.4	*		341.72	3976.29	N	N	N	Y
State	29	Missouri	Fazaclo	Clozapine	28	351	351	295000	28		39	39	10166.9	*		233.54	2528.71	N	N	N	Y
State	29	Missouri	Versacloz	Clozapine		24	24	38947.1		#				#		25.9	0	N	N	N	Y
State	30	Montana	Clozapine	Clozapine	105	3045	3073	269182	230		477	479	30788.9		35	2434.94	7600.94	N	N	N	Y
State	30	Montana	Clozaril	Clozapine		131	131	152769			24	24	25471.6	*		100.71	0	N	N	N	Y
State	31	Nebraska	Clozapine	Clozapine	285	9696	9722	782484	619		1558	1561	95314.8		89	8291.38	27814.9	N	N	N	Y
State	31	Nebraska	Clozapine Odt	Clozapine	37	886	886	489357	58		172	172	90216.5		11	373.36	1044.89	N	N	N	Y
State	31	Nebraska	Clozaril	Clozapine		30	30	33023.4		#				#		37.95	0	N	N	N	Y
State	31	Nebraska	Fazaclo	Clozapine	15	260	260	178653	18		27	27	29183.3	*		225.85	0	N	N	N	Y
State	31	Nebraska	Versacloz	Clozapine		23	23	26968.2		*				*		0	0	N	N	N	Y
State	32	Nevada	Clozapine	Clozapine	102	2837	2845	247606	208		384	384	30850.7		30	3375.78	5031.2	N	N	N	Y
State	32	Nevada	Clozapine Odt	Clozapine	11	119	119	59582	13	*				*		69.43	0	N	N	N	Y
State	32	Nevada	Clozaril	Clozapine		103	103	113090			0	0	0		0	44.86	0	N	N	N	N
State	32	Nevada	Fazaclo	Clozapine		12	12	17064.2			0	0	0		0	46.75	0	N	N	N	N
State	33	New Hampshire	Clozapine	Clozapine	206	11447	11459	924737	747		1864	1866	122717		123	11936.2	21028.4	N	N	N	Y
State	33	New Hampshire	Clozapine Odt	Clozapine	24	421	422	211196	33		75	75	26081.3	*		999.18	0	N	N	N	Y
State	33	New Hampshire	Clozaril	Clozapine		53	53	101501			0	0	0		0	35.94	0	N	N	N	N
State	33	New Hampshire	Fazaclo	Clozapine		30	30	10945.1			0	0	0		0	4.12	0	N	N	N	N
State	33	New Hampshire	Versacloz	Clozapine		13	13	18059.3			0	0	0		0	0	0	N	N	N	N
State	34	New Jersey	Clozapine	Clozapine	922	30372	30463	2.60722e+06	1856		5299	5303	358434		303	30118.4	69115.1	N	N	N	Y
State	34	New Jersey	Clozapine Odt	Clozapine	96	1407	1411	614754	108		127	127	52386.9		13	3282.47	6529.78	N	N	N	Y
State	34	New Jersey	Clozaril	Clozapine	74	1019	1041	1.14723e+06	69		42	42	38241	*		4422.73	1365.96	N	N	N	Y
State	34	New Jersey	Fazaclo	Clozapine	29	286	286	448526	28		32	32	47016.8	*		1348.67	1911.19	N	N	N	Y
State	34	New Jersey	Versacloz	Clozapine		82	82	82323.2			0	0	0		0	146.8	3196.16	N	N	N	N
State	35	New Mexico	Clozapine	Clozapine	152	3967	3971	355046	293		541	543	36367.5		41	3373.86	8925.96	N	N	N	Y
State	35	New Mexico	Clozapine Odt	Clozapine		27	27	21486.5			0	0	0		0	25.35	0	N	N	N	N
State	35	New Mexico	Clozaril	Clozapine		47	47	71918.2			0	0	0		0	43.25	0	N	N	N	N
State	36	New York	Clozapine	Clozapine	3235	114011	114141	9.04501e+06	6948		19271	19301	1.29279e+06		1205	97105.9	194196	N	N	N	Y
State	36	New York	Clozapine Odt	Clozapine	405	4791	4794	2.39727e+06	426		739	739	159853		68	9549.94	13957.5	N	N	N	Y
State	36	New York	Clozaril	Clozapine	124	1375	1378	1.91566e+06	105		80	80	102377		11	2867.58	5793.61	N	N	N	Y
State	36	New York	Fazaclo	Clozapine	40	455	455	622545	47		28	28	29670.7	*		504.87	3024.38	N	N	N	Y
State	36	New York	Versacloz	Clozapine		16	17	17353.9		*				*		23.05	0	N	N	N	Y
State	37	North Carolina	Clozapine	Clozapine	1067	26468	26608	2.169e+06	1801		3826	3836	280611		260	31017.2	55430.4	N	N	N	Y
State	37	North Carolina	Clozapine Odt	Clozapine	84	790	795	421776	79		92	92	23699.8	*		1497.04	1197.1	N	N	N	Y
State	37	North Carolina	Clozaril	Clozapine	31	247	248	463907	26		0	0	0		0	309.35	3941.31	N	N	N	N
State	37	North Carolina	Fazaclo	Clozapine	26	237	237	292330	21		35	35	19100.2	*		257.56	1566.3	N	N	N	Y
State	38	North Dakota	Clozapine	Clozapine	105	5093	5100	395716	316		735	738	50676.8		43	5362.84	14806.7	N	N	N	Y
State	38	North Dakota	Clozapine Odt	Clozapine		124	124	49550.2			56	56	4528.54	*		26.48	0	N	N	N	Y
State	38	North Dakota	Clozaril	Clozapine		93	93	150550			28	28	34421.3	*		74.46	0	N	N	N	Y
State	38	North Dakota	Versacloz	Clozapine		23	23	18074.3			23	23	18074.3	*		0	0	N	N	N	Y
State	39	Ohio	Clozapine	Clozapine	1251	47962	48176	4.00235e+06	2864		8843	8869	561140		492	29959.4	128371	N	N	N	Y
State	39	Ohio	Clozapine Odt	Clozapine	88	1298	1304	622392	96		135	135	34659.3	*		1090.82	4035.26	N	N	N	Y
State	39	Ohio	Clozaril	Clozapine	52	465	465	635466	41		32	32	40262.9	*		802.16	8371.15	N	N	N	Y
State	39	Ohio	Fazaclo	Clozapine	23	256	257	297043	23		0	0	0		0	209.87	3484.84	N	N	N	N
State	40	Oklahoma	Clozapine	Clozapine	296	18015	18053	1.37954e+06	1126		2667	2670	167917		162	6655.23	17542.4	N	N	N	Y
State	40	Oklahoma	Clozapine Odt	Clozapine	40	1200	1201	628916	83		94	94	41938.6	*		386.61	2448.46	N	N	N	Y
State	40	Oklahoma	Clozaril	Clozapine	12	89	89	169135		*				*		146.28	0	N	N	N	Y
State	40	Oklahoma	Fazaclo	Clozapine	13	136	136	158117	26		0	0	0		0	73.36	2495.22	N	N	N	N
State	41	Oregon	Clozapine	Clozapine	455	21212	21237	1.70591e+06	1111		2926	2930	208689		172	24403.3	25732	N	N	N	Y
State	41	Oregon	Clozapine Odt	Clozapine	24	421	421	170131	28		22	22	8927.15	*		455.95	0	N	N	N	Y
State	41	Oregon	Clozaril	Clozapine	11	143	143	152724			13	13	17289.7	*		307.22	0	N	N	N	Y
State	42	Pennsylvania	Clozapine	Clozapine	1584	75635	75756	5.59629e+06	3996		13423	13440	843115		704	67401.4	127044	N	N	N	Y
State	42	Pennsylvania	Clozapine Odt	Clozapine	59	656	656	231711	55		72	72	23912.8	*		1392.47	879.04	N	N	N	Y
State	42	Pennsylvania	Clozaril	Clozapine	98	1315	1316	1.61201e+06	90		145	146	155626		11	1433.86	14729.4	N	N	N	Y
State	42	Pennsylvania	Fazaclo	Clozapine	15	79	79	108899	13	*				*		155.77	0	N	N	N	Y
State	42	Pennsylvania	Versacloz	Clozapine		20	20	48587.8			0	0	0		0	24.75	0	N	N	N	N
State	44	Rhode Island	Clozapine	Clozapine	187	9525	9532	791946	579		2871	2874	153553		165	6703.17	17803.3	N	N	N	Y
State	44	Rhode Island	Clozapine Odt	Clozapine	18	275	275	167121	20		28	28	1820.93	*		74.63	158.98	N	N	N	Y
State	44	Rhode Island	Clozaril	Clozapine		13	13	10553.8			0	0	0		0	31.05	0	N	N	N	N
State	45	South Carolina	Clozapine	Clozapine	312	9130	9145	724281	662		1756	1757	107339		127	7987.33	27297.3	N	N	N	Y
State	45	South Carolina	Clozapine Odt	Clozapine	32	469	469	208358	42		69	69	9480.14	*		282.48	3349.05	N	N	N	Y
State	45	South Carolina	Clozaril	Clozapine		39	39	75814.5			0	0	0		0	30.42	0	N	N	N	N
State	46	South Dakota	Clozapine	Clozapine	140	8385	8396	582820	512		1532	1534	82910		80	5360.74	15249.4	N	N	N	Y
State	46	South Dakota	Clozapine Odt	Clozapine	25	410	411	213442	34		88	88	24865.2	*		301.66	3043.39	N	N	N	Y
State	46	South Dakota	Clozaril	Clozapine		43	43	50972.2			0	0	0		0	103.86	0	N	N	N	N
State	46	South Dakota	Fazaclo	Clozapine		55	55	68759.5			0	0	0		0	150.11	0	N	N	N	N
State	47	Tennessee	Clozapine	Clozapine	503	12624	12676	1.29488e+06	997		2556	2566	184091		190	15316.2	58045.2	N	N	N	Y
State	47	Tennessee	Clozapine Odt	Clozapine	18	177	177	91504.7	15		12	12	3175.94	*		139.07	0	N	N	N	Y
State	47	Tennessee	Clozaril	Clozapine	14	104	104	145636			19	19	11125.9	*		129.24	3049.58	N	N	N	Y
State	47	Tennessee	Fazaclo	Clozapine		43	43	21124.7			12	12	5355.12	*		34.16	0	N	N	N	Y
State	48	Texas	Clozapine	Clozapine	1308	29148	29297	2.45199e+06	2206		4318	4348	276894		320	31315.1	103478	N	N	N	Y
State	48	Texas	Clozapine Odt	Clozapine	106	1088	1094	740486	121		123	123	45889.8		14	894.28	2116.49	N	N	N	Y
State	48	Texas	Clozaril	Clozapine	85	820	824	1.35017e+06	72		28	28	34078.2	*		1451.08	4926.52	N	N	N	Y
State	48	Texas	Fazaclo	Clozapine	67	362	366	617461	65		59	63	59363.5	*		672	2120.91	N	N	N	Y
State	48	Texas	Versacloz	Clozapine		31	32	46253		*				*		14.8	0	N	N	N	Y
State	49	Utah	Clozapine	Clozapine	177	5930	5950	525850	478		713	723	49242.9		49	2385.19	11910.8	N	N	N	Y
State	49	Utah	Clozapine Odt	Clozapine		61	61	29119.1			0	0	0		0	42.35	17.72	N	N	N	N
State	49	Utah	Clozaril	Clozapine		41	41	36183.6			0	0	0		0	0	45.58	N	N	N	N
State	50	Vermont	Clozapine	Clozapine	121	5492	5495	426308	337		848	848	55966.6		57	2646.24	7114.84	N	N	N	Y
State	50	Vermont	Clozapine Odt	Clozapine		62	62	28911			12	12	5415.39	*		385.98	0	N	N	N	Y
State	50	Vermont	Clozaril	Clozapine	12	190	190	231568	12	*				*		120.53	0	N	N	N	Y
State	50	Vermont	Fazaclo	Clozapine		27	27	30459			0	0	0		0	5.45	0	N	N	N	N
State	51	Virginia	Clozapine	Clozapine	657	23870	23929	1.84972e+06	1438		3215	3218	199563		179	26889.2	62255.3	N	N	N	Y
State	51	Virginia	Clozapine Odt	Clozapine	46	612	614	221516	47		29	29	8262.78	*		372.99	2307.52	N	N	N	Y
State	51	Virginia	Clozaril	Clozapine	18	174	174	256189	19		0	0	0		0	244.96	0	N	N	N	N
State	51	Virginia	Fazaclo	Clozapine		46	46	105540			0	0	0		0	70.78	0	N	N	N	N
State	53	Washington	Clozapine	Clozapine	742	27446	27506	2.79406e+06	1594		4456	4465	410898		274	29859.9	34399.3	N	N	N	Y
State	53	Washington	Clozapine Odt	Clozapine	23	268	268	102919	22		78	78	24390.5	*		138.88	422.13	N	N	N	Y
State	53	Washington	Clozaril	Clozapine		75	75	120723		*				*		108.98	0	N	N	N	Y
State	54	West Virginia	Clozapine	Clozapine	184	7390	7397	561755	479		1604	1604	84767.4		85	7019.58	16020.2	N	N	N	Y
State	54	West Virginia	Clozapine Odt	Clozapine		83	84	39889.1		*				*		25.68	2212.46	N	N	N	Y
State	54	West Virginia	Clozaril	Clozapine		21	21	31972.1			0	0	0		0	36.86	0	N	N	N	N
State	55	Wisconsin	Clozapine	Clozapine	617	32463	32520	2.76903e+06	1735		5851	5860	381447		288	25798.5	61886.1	N	N	N	Y
State	55	Wisconsin	Clozapine Odt	Clozapine	77	1419	1420	667584	98		183	183	55596.3		12	899.32	199.22	N	N	N	Y
State	55	Wisconsin	Clozaril	Clozapine	33	416	417	495058	28		63	63	123144	*		375.9	6601.41	N	N	N	Y
State	55	Wisconsin	Fazaclo	Clozapine	15	206	207	219296	16		26	26	9677.31	*		175.7	2167.92	N	N	N	Y
State	56	Wyoming	Clozapine	Clozapine	49	1603	1631	162511	124		206	206	17983.6		14	1589.99	3351.56	N	N	N	Y
State	56	Wyoming	Clozapine Odt	Clozapine		23	23	12352.3			0	0	0		0	0	0	N	N	N	N
State	56	Wyoming	Clozaril	Clozapine		15	15	12248.9			0	0	0		0	44.1	0	N	N	N	N
State	72	Puerto Rico	Clozapine	Clozapine	144	2078	2084	248097	169		262	262	20604.7		23	615.6	4072.54	N	N	N	Y
State	72	Puerto Rico	Clozaril	Clozapine	15	124	124	162919	13		11	11	9924.39	*		0	759.95	N	N	N	Y
[truncated: 14 more columns]

## Sheet: 2016
Prscrbr_Geo_Lvl	Prscrbr_Geo_Cd	Prscrbr_Geo_Desc	Brnd_Name	Gnrc_Name	Tot_Prscrbrs	Tot_Clms	Tot_30day_Fills	Tot_Drug_Cst	Tot_Benes	GE65_Sprsn_Flag	GE65_Tot_Clms	GE65_Tot_30day_Fills	GE65_Tot_Drug_Cst	GE65_Bene_Sprsn_Flag	GE65_Tot_Benes	LIS_Bene_Cst_Shr	NonLIS_Bene_Cst_Shr	Opioid_Drug_Flag	Opioid_LA_Drug_Flag	Antbtc_Drug_Flag	Antpsyct_Drug_Flag						Number of Prescriptions						Number of Presc / 1000 Enrollees						1000	Cost					Cost/Presc
National		National	Clozapine	Clozapine	30204	1164961	1.16706e+06	9.80196e+07	63838		188484	188884	1.17064e+07		10061	950125	2.19284e+06	N	N	N	Y			State		Medicare D Enrollees	generics	Clozaril	Fazaclo	Versacloz	All Brand	Total	generics	Clozaril	Fazaclo	Versacloz	All Brand	Total	generics	Clozaril	Fazaclo	Versacloz	All Brand	Total			Number of Presc / 1000 Enrollees
National		National	Clozapine Odt	Clozapine	2566	46850	46911.7	2.11435e+07	3065		6330	6336.6	2.04192e+06		403	42624.4	81497.7	N	N	N	Y			Alabama	AL	705778	8411	91	0	0	91	8502	11.9173	0.128936	0	0	0.128936	12.0463	771067	157161	0	0	157161	928228	109.178		51	Nevada	NV
National		National	Clozaril	Clozapine	1182	14570	14633.4	1.81357e+07	1035		1231	1231.4	1.15604e+06		92	33036.5	109452	N	N	N	Y			Alaska	AK	35062	2052	0	12	0	12	2064	58.5249	0	0.342251	0	0.342251	58.8671	186466	0	10592.5	0	10592.5	197058	95.474		50	Mississippi	MS
National		National	Fazaclo	Clozapine	1172	15796	15824	1.7473e+07	1468		1479	1479.8	1.22534e+06		163	24936.2	58548.6	N	N	N	Y			Arizona	AZ	854289	16253	152	0	0	152	16405	19.0252	0.177926	0	0	0.177926	19.2031	1.33027e+06	182210	0	0	182210	1.51248e+06	92.1961		49	Kentucky	KY
National		National	Versacloz	Clozapine	92	892	894.7	1.18626e+06	91		109	110	119643		11	1533.5	251.63	N	N	N	Y			Arkansas	AR	418633	6656	13	74	0	87	6743	15.8994	0.0310535	0.176766	0	0.207819	16.1072	664095	33730.6	104423	0	138154	802248	118.975		48	Georgia	GA
State	1	Alabama	Clozapine	Clozapine	246	8317	8362.6	728151	637		1299	1302.1	98134.7		93	11160.9	28194.4	N	N	N	Y			California	CA	4516216	112913	1331	3850	281	5462	118375	25.0017	0.294716	0.852484	0.0622202	1.20942	26.2111	1.5163e+07	1.54224e+06	3.64857e+06	399699	5.59051e+06	2.07535e+07	175.32		47	Texas	TX
State	1	Alabama	Clozapine Odt	Clozapine	7	94	94.1	42915.9			30	30	20592.4	*		89.68	0	N	N	N	Y			Colorado	CO	583133	17175	280	131	0	411	17586	29.453	0.480165	0.224649	0	0.704813	30.1578	2.04634e+06	303160	174637	0	477797	2.52413e+06	143.531		46	Alabama	AL
State	1	Alabama	Clozaril	Clozapine	8	91	91	157161			12	12	15117.2	*		1199.29	0	N	N	N	Y			Connecticut	CT	488940	30670	427	187	108	722	31392	62.7275	0.873318	0.38246	0.220886	1.47666	64.2042	3.14057e+06	452055	238160	86652.5	776868	3.91744e+06	124.791		45	Florida	FL
State	2	Alaska	Clozapine	Clozapine	53	2052	2052.1	186466	138		170	170	16283.9		15	1570.6	335.51	N	N	N	Y			Delaware	DE	136964	3388	110	23	0	133	3521	24.7364	0.803131	0.167927	0	0.971058	25.7075	334396	119307	57793.4	0	177101	511496	145.27		44	Tennessee	TN
State	2	Alaska	Fazaclo	Clozapine	1	12	12	10592.5			0	0	0	#		9.6	0	N	N	N	N			District of Columbia	DC	52587	1355	13	0	0	13	1368	25.7668	0.247209	0	0	0.247209	26.014	135249	29259.9	0	0	29259.9	164509	120.255		43	South Carolina	SC
State	4	Arizona	Clozapine	Clozapine	490	15891	15905.1	1.21221e+06	977		2508	2510.1	120383		129	11908.4	31268.2	N	N	N	Y			Florida	FL	3106507	37002	548	307	13	868	37870	11.9111	0.176404	0.0988248	0.00418476	0.279414	12.1905	3.98724e+06	681982	497201	5925.53	1.18511e+06	5.17234e+06	136.582		42	New Mexico	NM
State	4	Arizona	Clozapine Odt	Clozapine	29	362	362	118055	29	*				*		221.26	0	N	N	N	Y			Georgia	GA	1129553	13071	123	137	0	260	13331	11.5718	0.108893	0.121287	0	0.23018	11.802	1.23541e+06	226812	286351	0	513164	1.74857e+06	131.166		41	Louisiana	LA
State	4	Arizona	Clozaril	Clozapine	16	152	152	182210	13		0	0	0		0	264.78	0	N	N	N	N			Hawaii	HI	177073	4405	0	0	0	0	4405	24.8767	0	0	0	0	24.8767	353509	0	0	0	0	353509	80.2518		40	Arkansas	AR
State	5	Arkansas	Clozapine	Clozapine	173	6446	6464.3	532754	459		1211	1213.9	71740.8		70	5771.81	11721.6	N	N	N	Y			Idaho	ID	198739	4311	13	0	0	13	4324	21.6918	0.0654124	0	0	0.0654124	21.7572	423230	21096.8	0	0	21096.8	444326	102.758		39	Arizona	AZ
State	5	Arkansas	Clozapine Odt	Clozapine	13	210	211	131340	16		21	21	1224.66	*		154.45	0	N	N	N	Y			Illinois	IL	1494995	66983	209	1557	0	1766	68749	44.8048	0.1398	1.04148	0	1.18127	45.9861	5.98093e+06	269385	1.37137e+06	0	1.64076e+06	7.62169e+06	110.863		38	North Carolina	NC
State	5	Arkansas	Clozaril	Clozapine	1	13	13	33730.6			0	0	0	#		20.16	0	N	N	N	N			Indiana	IN	874557	31494	216	187	0	403	31897	36.0114	0.246982	0.213823	0	0.460805	36.4722	2.72765e+06	318428	192629	0	511057	3.2387e+06	101.536		37	Idaho	ID
State	5	Arkansas	Fazaclo	Clozapine	9	74	74.5	104423			27	27	26251.4	*		79.22	0	N	N	N	Y			Iowa	IA	446106	18485	185	271	27	483	18968	41.4363	0.4147	0.607479	0.0605237	1.0827	42.519	1.78947e+06	244648	216159	87341.7	548149	2.33762e+06	123.24		36	Utah	UT
State	6	California	Clozapine	Clozapine	2791	101271	101498	1.00837e+07	5930		14662	14715.2	1.05072e+06		854	64420.4	140847	N	N	N	Y			Kansas	KS	349932	12096	91	205	66	362	12458	34.5667	0.260051	0.585828	0.188608	1.03449	35.6012	1.11523e+06	107761	275506	134357	517624	1.63286e+06	131.069		35	Hawaii	HI
State	6	California	Clozapine Odt	Clozapine	424	11642	11655.4	5.07935e+06	646		1447	1447	461402		66	4058.61	10830	N	N	N	Y			Kentucky	KY	654190	7058	74	40	0	114	7172	10.7889	0.113117	0.0611443	0	0.174261	10.9632	733147	116545	45117.2	0	161662	894809	124.764		34	Montana	MT
State	6	California	Clozaril	Clozapine	86	1331	1344.3	1.54224e+06	98		101	101	58340.7	*		3598.89	3566.97	N	N	N	Y			Louisiana	LA	594085	8946	134	99	0	233	9179	15.0585	0.225557	0.166643	0	0.3922	15.4507	680632	116236	133089	0	249325	929957	101.314		33	Wyoming	WY
State	6	California	Fazaclo	Clozapine	249	3850	3853	3.64857e+06	346		298	298.4	251972		32	4933.35	12715.6	N	N	N	Y			Maine	ME	223436	9979	69	0	0	69	10048	44.6616	0.308813	0	0	0.308813	44.9704	734075	75047.7	0	0	75047.7	809122	80.5257		32	Delaware	DE
State	6	California	Versacloz	Clozapine	19	281	281	399699	26		21	21	34427.9	*		241.2	0	N	N	N	Y			Maryland	MD	576453	19298	165	371	0	536	19834	33.4771	0.286233	0.643591	0	0.929824	34.407	1.71185e+06	191807	389638	0	581445	2.29329e+06	115.624		31	District of Columbia	DC
State	8	Colorado	Clozapine	Clozapine	502	16241	16257.2	1.64195e+06	1065		2237	2238.4	179290		151	8869.04	40796.6	N	N	N	Y			Massachusetts	MA	909171	74621	417	116	66	599	75220	82.0759	0.45866	0.127589	0.0725936	0.658842	82.7347	5.2147e+06	488665	60802.2	56808.2	606275	5.82098e+06	77.3861		30	California	CA
State	8	Colorado	Clozapine Odt	Clozapine	53	934	934	404391	70		113	113	48552	*		669.12	1176.72	N	N	N	Y			Michigan	MI	1509814	50756	710	1458	38	2206	52962	33.6174	0.470257	0.965682	0.0251687	1.46111	35.0785	5.25591e+06	766561	2.00198e+06	40572.3	2.80912e+06	8.06502e+06	152.279		29	New Jersey	NJ
State	8	Colorado	Clozaril	Clozapine	17	280	280	303160	18		30	30	19737.2	*		390.06	0	N	N	N	Y			Minnesota	MN	708221	46154	793	338	0	1131	47285	65.1689	1.11971	0.477252	0	1.59696	66.7659	5.24649e+06	1.02397e+06	324137	0	1.34811e+06	6.5946e+06	139.465		28	West Virginia	WV
State	8	Colorado	Fazaclo	Clozapine	17	131	131.6	174637	21		12	12	9697.92	*		163.64	146.77	N	N	N	Y			Mississippi	MS	405763	3868	25	0	0	25	3893	9.53266	0.0616123	0	0	0.0616123	9.59427	335597	62233.2	0	0	62233.2	397831	102.191		27	Virginia	VA
State	9	Connecticut	Clozapine	Clozapine	685	29472	29530.2	2523822	1610		4558	4572.9	294554		234	27416.5	38950.2	N	N	N	Y			Missouri	MO	861635	37841	320	890	32	1242	39083	43.9177	0.371387	1.03292	0.0371387	1.44145	45.3591	3.33062e+06	500223	720935	50353.8	1.27151e+06	4.60213e+06	117.753		26	Colorado	CO
State	9	Connecticut	Clozapine Odt	Clozapine	70	1198	1199.1	616747	79		239	239	91118.4		11	595.62	0	N	N	N	Y			Montana	MT	134552	3254	113	0	0	113	3367	24.184	0.839824	0	0	0.839824	25.0238	316419	155980	0	0	155980	472399	140.303		25	Ohio	OH
State	9	Connecticut	Clozaril	Clozapine	27	427	427	452055	22		95	95	36769.7	*		3276.27	0	N	N	N	Y			Nebraska	NE	228189	11297	14	552	67	633	11930	49.5072	0.0613527	2.41905	0.293616	2.77402	52.2812	1.28064e+06	31329.8	463265	38797.3	533392	1.81404e+06	152.057		24	Maryland	MD
State	9	Connecticut	Fazaclo	Clozapine	24	187	189.2	238160	21	*				*		252.38	0	N	N	N	Y			Nevada	NV	318049	2422	108	46	0	154	2576	7.61518	0.33957	0.144632	0	0.484202	8.09938	276512	111002	68914.4	0	179916	456428	177.185		23	Michigan	MI
State	9	Connecticut	Versacloz	Clozapine	10	108	109.5	86652.5			11	11	2440.99	*		219.6	0	N	N	N	Y			New Hampshire	NH	175860	11941	150	36	14	200	12141	67.9006	0.852951	0.204708	0.0796088	1.13727	69.0379	984724	168509	27659.5	25613.6	221782	1.20651e+06	99.3746		22	Kansas	KS
State	10	Delaware	Clozapine	Clozapine	94	3297	3303.6	303231	183		562	563.1	43000.6		34	5094.46	8519.77	N	N	N	Y			New Jersey	NJ	1103577	30419	1053	533	49	1635	32054	27.564	0.95417	0.482975	0.0444011	1.48155	29.0455	3.25264e+06	1.20448e+06	652443	54644.4	1.91157e+06	5.16421e+06	161.11		21	Indiana	IN
State	10	Delaware	Clozapine Odt	Clozapine	8	91	91	31164.9		*				*		178.86	610.27	N	N	N	Y			New Mexico	NM	270904	4102	70	0	0	70	4172	15.1419	0.258394	0	0	0.258394	15.4003	402482	79971.4	0	0	79971.4	482453	115.641		20	Washington	WA
State	10	Delaware	Clozaril	Clozapine	7	110	110	119307			0	0	0	#		775.78	542.53	N	N	N	N			New York	NY	2616468	118486	1456	963	0	2419	120905	45.2847	0.556475	0.368053	0	0.924529	46.2092	1.16495e+07	1.89061e+06	1.0773e+06	0	2.96791e+06	1.46174e+07	120.9		19	Oregon	OR
State	10	Delaware	Fazaclo	Clozapine	5	23	23	57793.4			0	0	0	#		7.2	573.36	N	N	N	N			North Carolina	NC	1335561	27922	302	309	0	611	28533	20.9066	0.226122	0.231363	0	0.457486	21.3641	2.66598e+06	494949	436072	0	931021	3.597e+06	126.065		18	Pennsylvania	PA
State	11	District of Columbia	Clozapine	Clozapine	82	1342	1345	117246	151		217	217	13864.4		21	1225.42	4050.85	N	N	N	Y			North Dakota	ND	85112	5196	100	68	18	186	5382	61.049	1.17492	0.798947	0.211486	2.18536	63.2343	463375	147152	94874.8	13926.2	255953	719328	133.654		17	Iowa	IA
State	11	District of Columbia	Clozapine Odt	Clozapine	2	13	13	18002.7			0	0	0	#		4.8	0	N	N	N	N			Ohio	OH	1692012	51548	556	433	0	989	52537	30.4655	0.328603	0.255908	0	0.584511	31.05	4.96494e+06	702940	545431	0	1.24837e+06	6.21331e+06	118.265		16	Oklahoma	OK
State	11	District of Columbia	Clozaril	Clozapine	2	13	13	29259.9			0	0	0	#		7.4	3526.43	N	N	N	N			Oklahoma	OK	458041	19507	75	534	0	609	20116	42.5879	0.163741	1.16583	0	1.32958	43.9175	1.9808e+06	124338	671256	0	795595	2.7764e+06	138.019		15	Wisconsin	WI
State	12	Florida	Clozapine	Clozapine	1289	36003	36124	3.37852e+06	2690		5783	5806.7	348335		395	50668.5	118767	N	N	N	Y			Oregon	OR	572607	21917	168	0	0	168	22085	38.2758	0.293395	0	0	0.293395	38.5692	1.84131e+06	170734	0	0	170734	2.01205e+06	91.1048		14	Maine	ME
State	12	Florida	Clozapine Odt	Clozapine	68	999	1006.2	608713	80		63	68.4	46136	*		815.08	8949.11	N	N	N	Y			Pennsylvania	PA	1959425	76447	1535	180	17	1732	78179	39.015	0.783393	0.0918637	0.00867601	0.883933	39.8989	6.12881e+06	1.72955e+06	293301	14129.4	2.03698e+06	8.16579e+06	104.45		13	Missouri	MO
State	12	Florida	Clozaril	Clozapine	55	548	548	681982	44		36	36	16166.4	*		1312.99	8458.54	N	N	N	Y			Rhode Island	RI	156284	10492	17	0	0	17	10509	67.1342	0.108776	0	0	0.108776	67.243	1.04926e+06	12853.5	0	0	12853.5	1.06212e+06	101.067		12	Illinois	IL
State	12	Florida	Fazaclo	Clozapine	37	307	307.9	497201	43		49	49	43900.7	*		495.97	743.9	N	N	N	Y			South Carolina	SC	692335	10019	52	90	17	159	10178	14.4713	0.0751081	0.129995	0.0245546	0.229658	14.701	947860	74078.6	103121	30216.1	207416	1.15528e+06	113.507		11	New York	NY
State	12	Florida	Versacloz	Clozapine	1	13	13	5925.53			0	0	0	#		81.4	0	N	N	N	N			South Dakota	SD	109427	8350	49	69	0	118	8468	76.3066	0.447787	0.630557	0	1.07834	77.3849	863019	62137.7	65237.9	0	127376	990394	116.957		10	Nebraska	NE
State	13	Georgia	Clozapine	Clozapine	543	12971	13009	1.16015e+06	992		1748	1753.1	113457		127	15346.2	33427.9	N	N	N	Y			Tennessee	TN	941478	13100	117	80	0	197	13297	13.9143	0.124273	0.0849728	0	0.209245	14.1235	1.317e+06	171534	48292.3	0	219827	1.53683e+06	115.577		9	Alaska	AK
State	13	Georgia	Clozapine Odt	Clozapine	8	100	100	75265.9	12		0	0	0		0	51.47	0	N	N	N	N			Texas	TX	2616498	28897	953	1014	24	1991	30888	11.0442	0.364227	0.387541	0.00917257	0.760941	11.8051	3.05961e+06	1.38411e+06	1.30159e+06	31356.6	2.71705e+06	5.77666e+06	187.02		8	Vermont	VT
State	13	Georgia	Clozaril	Clozapine	12	123	123	226812	12		0	0	0		0	209.12	3283.25	N	N	N	N			Utah	UT	246220	5659	36	15	30	81	5740	22.9835	0.146211	0.0609211	0.121842	0.328974	23.3125	612092	28101.8	29944.6	89050.4	147097	759189	132.263		7	North Dakota	ND
State	13	Georgia	Fazaclo	Clozapine	13	137	137	286351	14		0	0	0		0	181.62	6631.39	N	N	N	N			Vermont	VT	98808	6001	212	12	0	224	6225	60.7339	2.14558	0.121448	0	2.26702	63.001	507407	254125	35681.9	0	289807	797214	128.066		6	Connecticut	CT
State	15	Hawaii	Clozapine	Clozapine	117	4275	4279.2	323664	266		513	513.2	43587.7		38	4892.65	8812.14	N	N	N	Y			Virginia	VA	875235	25345	201	193	0	394	25739	28.9579	0.229653	0.220512	0	0.450165	29.4081	2.42894e+06	296383	267441	0	563823	2.99277e+06	116.274		5	Minnesota	MN
State	15	Hawaii	Clozapine Odt	Clozapine	14	130	130	29845.5		*				*		91.08	0	N	N	N	Y			Washington	WA	781478	28529	78	0	0	78	28607	36.5065	0.0998109	0	0	0.0998109	36.6063	3.13142e+06	131793	0	0	131793	3.26321e+06	114.07		4	Rhode Island	RI
State	16	Idaho	Clozapine	Clozapine	149	4258	4268.1	400402	270		411	411.7	43419.4		34	2809.03	5946.11	N	N	N	Y			West Virginia	WV	294710	8609	20	36	0	56	8665	29.2118	0.0678633	0.122154	0	0.190017	29.4018	675460	32277.9	117180	0	149458	824918	95.2011		3	New Hampshire	NH
State	16	Idaho	Clozapine Odt	Clozapine	3	53	53	22827.3			42	42	8656.28	*		1.2	0	N	N	N	Y			Wisconsin	WI	761486	33190	504	336	0	840	34030	43.5858	0.661864	0.441243	0	1.10311	44.6889	3.26783e+06	509161	348601	0	857762	4.12559e+06	121.234		2	South Dakota	SD
State	16	Idaho	Clozaril	Clozapine	1	13	13	21096.8			0	0	0	#		37	0	N	N	N	N			Wyoming	WY	61290	1544	0	14	0	14	1558	25.1917	0	0.228422	0	0.228422	25.4201	166863	0	29839.7	0	29839.7	196703	126.253		1	Massachusetts	MA
State	17	Illinois	Clozapine	Clozapine	1157	62450	62535.2	4.52447e+06	3312		10053	10075.2	539387		547	28367	79224.6	N	N	N	Y			Total		40597438	1209434	14448	15766	867	31081	1240515	29.7909	0.355885	0.38835	0.021356	0.76559	30.5565	1.18862e+08	1.79986e+07	1.74265e+07	1.15944e+06	3.65846e+07	1.55447e+08
State	17	Illinois	Clozapine Odt	Clozapine	157	4533	4533.9	1.45646e+06	243		630	630	153010		33	4286.85	616.44	N	N	N	Y																												Mean
State	17	Illinois	Clozaril	Clozapine	20	209	209	269385	17		45	45	26553	*		1894.16	8959.54	N	N	N	Y																												SD
State	17	Illinois	Fazaclo	Clozapine	87	1557	1560.6	1.37137e+06	121		133	133	57990.3		11	5021.97	5930.55	N	N	N	Y																												MOE
State	18	Indiana	Clozapine	Clozapine	626	30817	30872.1	2.40955e+06	1735		6101	6110.7	277194		311	20788.8	43835.9	N	N	N	Y																												CI (Z=1.5)
State	18	Indiana	Clozapine Odt	Clozapine	47	677	677	318091	56		203	203	60515.1		14	214.46	236.12	N	N	N	Y																												CI (Z=1.96)
State	18	Indiana	Clozaril	Clozapine	20	216	216.1	318428	18		37	37	61961.7	*		1161.1	4147.09	N	N	N	Y
State	18	Indiana	Fazaclo	Clozapine	22	187	187	192629	21		77	77	37743.8	*		1107.9	305.55	N	N	N	Y
State	19	Iowa	Clozapine	Clozapine	404	17869	17904.2	1.53564e+06	1107		2241	2244.6	169567		141	14640.7	28379.8	N	N	N	Y
State	19	Iowa	Clozapine Odt	Clozapine	28	616	616.1	253829	44		49	49	15858.6	*		503.7	1874.06	N	N	N	Y
State	19	Iowa	Clozaril	Clozapine	14	185	185.2	244648	14		18	18	20703	*		144.52	0	N	N	N	Y
State	19	Iowa	Fazaclo	Clozapine	19	271	271	216159	34		24	24	31485.9	*		549.22	1560.03	N	N	N	Y
State	19	Iowa	Versacloz	Clozapine	2	27	27	87341.7			0	0	0	#		7.2	0	N	N	N	N
State	20	Kansas	Clozapine	Clozapine	293	11925	11932.7	1.05193e+06	752		2184	2184.2	138311		128	12219	33378.9	N	N	N	Y
State	20	Kansas	Clozapine Odt	Clozapine	18	171	171	63304.5	15		13	13	9093.11	*		74.04	0	N	N	N	Y
State	20	Kansas	Clozaril	Clozapine	9	91	91	107761			26	26	41327.4	*		155	0	N	N	N	Y
State	20	Kansas	Fazaclo	Clozapine	13	205	205	275506	15		0	0	0		0	78.96	0	N	N	N	N
State	20	Kansas	Versacloz	Clozapine	2	66	66	134357			13	13	31796	*		66.6	0	N	N	N	Y
State	21	Kentucky	Clozapine	Clozapine	296	6991	6998.9	705437	597		785	785.1	49224.1		56	7329.04	30896.2	N	N	N	Y
State	21	Kentucky	Clozapine Odt	Clozapine	11	67	67	27710.1			0	0	0	#		36.42	0	N	N	N	N
State	21	Kentucky	Clozaril	Clozapine	8	74	74	116545			0	0	0	#		1243.68	0	N	N	N	N
State	21	Kentucky	Fazaclo	Clozapine	7	40	40	45117.2			0	0	0	#		46.56	0	N	N	N	N
State	22	Louisiana	Clozapine	Clozapine	327	8922	8944.9	674249	632		1506	1514	91456.8		102	7745.6	14540.2	N	N	N	Y
State	22	Louisiana	Clozapine Odt	Clozapine	2	24	24	6383.61		#				*		0	0	N	N	N	Y
State	22	Louisiana	Clozaril	Clozapine	10	134	134	116236			0	0	0	#		127.8	3386.92	N	N	N	N
State	22	Louisiana	Fazaclo	Clozapine	5	99	99	133089		*				*		133.4	0	N	N	N	Y
State	23	Maine	Clozapine	Clozapine	305	9897	9900.6	678462	572		1594	1594	86971.3		92	2951.89	14011.3	N	N	N	Y
State	23	Maine	Clozapine Odt	Clozapine	7	82	82	55613		*				*		14.86	0	N	N	N	Y
State	23	Maine	Clozaril	Clozapine	9	69	75.8	75047.7			0	0	0	#		87.42	0	N	N	N	N
State	24	Maryland	Clozapine	Clozapine	536	18697	18785.9	1.4393e+06	1054		3247	3273.3	183213		165	18589.9	42787.2	N	N	N	Y
State	24	Maryland	Clozapine Odt	Clozapine	33	601	607	272545	40		100	100.1	28862.9	*		462.54	2018.01	N	N	N	Y
State	24	Maryland	Clozaril	Clozapine	14	165	165.2	191807	12	*				*		263.96	2931.69	N	N	N	Y
State	24	Maryland	Fazaclo	Clozapine	18	371	372.5	389638	27		69	69	58677.7	*		501.56	0	N	N	N	Y
State	25	Massachusetts	Clozapine	Clozapine	1496	73752	73807.1	4.9108e+06	3973		16215	16233.3	772425		757	56204.8	86012.6	N	N	N	Y
State	25	Massachusetts	Clozapine Odt	Clozapine	71	869	869	303903	63		40	40	3480.5	*		1624.33	60.85	N	N	N	Y
State	25	Massachusetts	Clozaril	Clozapine	36	417	418.9	488665	29		16	16	18752.8	*		2193.79	7011.54	N	N	N	Y
State	25	Massachusetts	Fazaclo	Clozapine	13	116	116	60802.2			0	0	0	#		305.52	565.01	N	N	N	N
State	25	Massachusetts	Versacloz	Clozapine	6	66	66.1	56808.2			0	0	0	#		150.2	0	N	N	N	N
State	26	Michigan	Clozapine	Clozapine	1076	47205	47342.1	3.57352e+06	2965		8500	8550.8	533422		531	41555.3	99419.4	N	N	N	Y
State	26	Michigan	Clozapine Odt	Clozapine	217	3551	3564	1.68239e+06	295		512	513	205741		47	2609.65	4982.69	N	N	N	Y
State	26	Michigan	Clozaril	Clozapine	63	710	711.2	766561	56		119	119	114172	*		1108.79	3617.39	N	N	N	Y
State	26	Michigan	Fazaclo	Clozapine	116	1458	1462.6	2.00198e+06	171		154	154.2	191332		23	1756.99	170	N	N	N	Y
State	26	Michigan	Versacloz	Clozapine	6	38	38	40572.3		*				*		21.6	116.07	N	N	N	Y
State	27	Minnesota	Clozapine	Clozapine	805	44050	44076.8	4.07188e+06	2346		6850	6854.9	458575		366	21392.7	62097.9	N	N	N	Y
State	27	Minnesota	Clozapine Odt	Clozapine	126	2104	2104	1.1746e+06	132		319	319	120983		19	368.92	5016.53	N	N	N	Y
State	27	Minnesota	Clozaril	Clozapine	40	793	793.2	1.02397e+06	46		80	80	87871.5	*		556.24	0	N	N	N	Y
State	27	Minnesota	Fazaclo	Clozapine	31	338	338.1	324137	29		26	26	20652.3	*		121.01	0	N	N	N	Y
State	28	Mississippi	Clozapine	Clozapine	201	3854	3871.9	325656	327		446	446.3	24967.4		39	3967.86	14418.4	N	N	N	Y
State	28	Mississippi	Clozapine Odt	Clozapine	2	14	14	9941.81		*				*		0	0	N	N	N	Y
State	28	Mississippi	Clozaril	Clozapine	3	25	25	62233.2			0	0	0	#		23.1	0	N	N	N	N
State	29	Missouri	Clozapine	Clozapine	753	36071	36119.5	2.69681e+06	1888		4559	4563.2	244200		257	23413.6	63756.4	N	N	N	Y
State	29	Missouri	Clozapine Odt	Clozapine	80	1770	1776.5	633807	112		253	253.1	70875		14	4270.79	505.38	N	N	N	Y
State	29	Missouri	Clozaril	Clozapine	20	320	320.4	500223	26		24	24	22577.6	*		1442.13	3820.98	N	N	N	Y
State	29	Missouri	Fazaclo	Clozapine	50	890	890.1	720935	70		176	176	73819.1	*		500.97	3891.28	N	N	N	Y
State	29	Missouri	Versacloz	Clozapine	2	32	32	50353.8			13	13	11651.5	*		18	0	N	N	N	Y
State	30	Montana	Clozapine	Clozapine	105	3254	3278.1	316419	233		479	480.5	36936.8		35	3251.78	5583.47	N	N	N	Y
State	30	Montana	Clozaril	Clozapine	6	113	113.4	155980			26	26	25907.2	*		108.48	0	N	N	N	Y
State	31	Nebraska	Clozapine	Clozapine	283	10359	10386.9	808745	637		1670	1673.8	97479.4		90	7972.68	25044.5	N	N	N	Y
State	31	Nebraska	Clozapine Odt	Clozapine	37	938	938.9	471899	63		192	192	100628		13	428.45	0	N	N	N	Y
State	31	Nebraska	Clozaril	Clozapine	2	14	14	31329.8			0	0	0	#		14.16	0	N	N	N	N
State	31	Nebraska	Fazaclo	Clozapine	33	552	554	463265	42		63	63	59356.9	*		660.07	1066.61	N	N	N	Y
State	31	Nebraska	Versacloz	Clozapine	6	67	67	38797.3			28	28	17575.5	*		7.2	0	N	N	N	Y
State	32	Nevada	Clozapine	Clozapine	113	2368	2370.2	240090	194		295	295	18092.5		24	2995.61	6008.97	N	N	N	Y
State	32	Nevada	Clozapine Odt	Clozapine	5	54	54	36421.4			0	0	0	#		10.78	0	N	N	N	N
State	32	Nevada	Clozaril	Clozapine	4	108	108	111002			0	0	0	#		39.84	0	N	N	N	N
State	32	Nevada	Fazaclo	Clozapine	4	46	46	68914.4			0	0	0	#		62.36	0	N	N	N	N
State	33	New Hampshire	Clozapine	Clozapine	205	11583	11597	831153	692		2170	2171.8	124962		112	10652.9	13494.9	N	N	N	Y
State	33	New Hampshire	Clozapine Odt	Clozapine	19	358	358.8	153572	23		108	108	24448.8	*		1274.96	1299.27	N	N	N	Y
State	33	New Hampshire	Clozaril	Clozapine	10	150	150	168509			0	0	0	#		86.53	0	N	N	N	N
State	33	New Hampshire	Fazaclo	Clozapine	3	36	36	27659.5			0	0	0	#		31.03	0	N	N	N	N
State	33	New Hampshire	Versacloz	Clozapine	1	14	14	25613.6			0	0	0	#		10.8	0	N	N	N	N
State	34	New Jersey	Clozapine	Clozapine	904	29163	29245.1	2.65928e+06	1811		4510	4519.2	302318		263	30445.2	66228.9	N	N	N	Y
State	34	New Jersey	Clozapine Odt	Clozapine	82	1256	1259.2	593356	92		142	142	51941.6		12	3745.62	12345.3	N	N	N	Y
State	34	New Jersey	Clozaril	Clozapine	76	1053	1071.6	1.20448e+06	70	*				*		2355.45	1261.46	N	N	N	Y
State	34	New Jersey	Fazaclo	Clozapine	35	533	533	652443	38		37	37	53399	*		1718.8	4909.78	N	N	N	Y
State	34	New Jersey	Versacloz	Clozapine	7	49	49.1	54644.4			0	0	0	#		460.1	0	N	N	N	N
State	35	New Mexico	Clozapine	Clozapine	153	4102	4117.1	402482	296		646	648.6	47116.3		43	3561.1	9684.89	N	N	N	Y
State	35	New Mexico	Clozaril	Clozapine	4	70	71	79971.4			0	0	0	#		29.32	0	N	N	N	N
State	36	New York	Clozapine	Clozapine	3233	114248	114366	9.46263e+06	6898		17856	17882.6	1.20419e+06		1065	85671.7	191646	N	N	N	Y
State	36	New York	Clozapine Odt	Clozapine	353	4238	4238.9	2.18683e+06	367		640	640	189690		59	7200.68	11729.5	N	N	N	Y
State	36	New York	Clozaril	Clozapine	142	1456	1462.4	1.89061e+06	116		141	141	123014		12	2672.99	8929.02	N	N	N	Y
State	36	New York	Fazaclo	Clozapine	78	963	967	1.0773e+06	98		49	49	49227.2	*		1000.43	0	N	N	N	Y
State	37	North Carolina	Clozapine	Clozapine	1036	27241	27335.5	2.29695e+06	1769		3703	3712.8	266307		234	26955.9	61724.6	N	N	N	Y
State	37	North Carolina	Clozapine Odt	Clozapine	69	681	682.4	369031	65		90	90	23350.6	*		497.03	52.29	N	N	N	Y
State	37	North Carolina	Clozaril	Clozapine	36	302	302.3	494949	28		0	0	0		0	538.08	1307.56	N	N	N	N
State	37	North Carolina	Fazaclo	Clozapine	32	309	311	436072	31		27	27	27486	*		403.33	1865.65	N	N	N	Y
State	38	North Dakota	Clozapine	Clozapine	106	5125	5127.6	418953	314		712	712	51236.9		36	4231.51	15415.9	N	N	N	Y
State	38	North Dakota	Clozapine Odt	Clozapine	7	71	71	44422.1			26	26	5604.04	*		107.03	0	N	N	N	Y
State	38	North Dakota	Clozaril	Clozapine	6	100	100	147152			50	50	61724.2	*		60.96	0	N	N	N	Y
State	38	North Dakota	Fazaclo	Clozapine	5	68	68	94874.8			0	0	0	#		88.72	0	N	N	N	N
State	38	North Dakota	Versacloz	Clozapine	5	18	18	13926.2		#				*		37	135.56	N	N	N	Y
State	39	Ohio	Clozapine	Clozapine	1221	50355	50428.5	4.39732e+06	2850		8997	9004.5	531500		464	41864.9	126065	N	N	N	Y
State	39	Ohio	Clozapine Odt	Clozapine	74	1193	1193.4	567626	85		157	157	27103.2	*		974.77	1723.59	N	N	N	Y
State	39	Ohio	Clozaril	Clozapine	47	556	556	702940	44		0	0	0		0	889.24	8395.89	N	N	N	N
State	39	Ohio	Fazaclo	Clozapine	41	433	434.1	545431	39	*				*		923.92	3563.43	N	N	N	Y
State	40	Oklahoma	Clozapine	Clozapine	311	18454	18471.2	1.46704e+06	1097		2703	2703.4	161274		158	6294.83	16003.6	N	N	N	Y
State	40	Oklahoma	Clozapine Odt	Clozapine	44	1053	1053.4	513763	73		140	140	52991.7	*		235.58	2451.12	N	N	N	Y
State	40	Oklahoma	Clozaril	Clozapine	10	75	75	124338			0	0	0	#		97.2	0	N	N	N	N
State	40	Oklahoma	Fazaclo	Clozapine	20	534	534	671256	59		19	19	24800.1	*		247.66	2328.74	N	N	N	Y
State	41	Oregon	Clozapine	Clozapine	469	21612	21638.7	1.69687e+06	1133		2785	2787.7	190035		178	22766.3	26958.3	N	N	N	Y
State	41	Oregon	Clozapine Odt	Clozapine	20	305	305	144448	27		18	18	9581.94	*		304.86	1043.88	N	N	N	Y
State	41	Oregon	Clozaril	Clozapine	13	168	168	170734	12		13	13	16524.3	*		282.28	0	N	N	N	Y
State	42	Pennsylvania	Clozapine	Clozapine	1589	75704	75784.6	5.81084e+06	3911		12436	12443.9	748062		648	66331.4	130614	N	N	N	Y
State	42	Pennsylvania	Clozapine Odt	Clozapine	42	743	743	317974	53		55	55	14193	*		593.23	102.43	N	N	N	Y
State	42	Pennsylvania	Clozaril	Clozapine	96	1535	1537.7	1.72955e+06	101		177	177.4	185756		13	1442	19514.3	N	N	N	Y
State	42	Pennsylvania	Fazaclo	Clozapine	19	180	180.4	293301	31		28	28	40648	*		194.12	0	N	N	N	Y
State	42	Pennsylvania	Versacloz	Clozapine	4	17	17	14129.4			0	0	0	#		103.6	0	N	N	N	N
State	44	Rhode Island	Clozapine	Clozapine	187	10173	10177.1	891474	580		2984	2984.1	155610		158	6845.78	22052.5	N	N	N	Y
State	44	Rhode Island	Clozapine Odt	Clozapine	23	319	319.4	157789	19		37	37	9510.6	*		68.84	4.7	N	N	N	Y
State	44	Rhode Island	Clozaril	Clozapine	2	17	17	12853.5			0	0	0	#		32.4	0	N	N	N	N
State	45	South Carolina	Clozapine	Clozapine	287	9389	9407.1	756853	620		1399	1402.9	83962.8		102	8243.32	24397.2	N	N	N	Y
State	45	South Carolina	Clozapine Odt	Clozapine	31	630	630.3	191007	43		176	176	34689.6		16	205.47	1682.25	N	N	N	Y
State	45	South Carolina	Clozaril	Clozapine	5	52	52	74078.6			0	0	0	#		48.2	0	N	N	N	N
State	45	South Carolina	Fazaclo	Clozapine	8	90	90	103121	16		34	34	10370.8	*		485.6	1891.92	N	N	N	Y
State	45	South Carolina	Versacloz	Clozapine	3	17	17	30216.1			0	0	0	#		14.4	0	N	N	N	N
State	46	South Dakota	Clozapine	Clozapine	141	7946	7958.5	666861	496		1002	1004.4	72865		61	5800.75	16797.3	N	N	N	Y
State	46	South Dakota	Clozapine Odt	Clozapine	18	404	404.4	196158	28		77	77	19572.2	*		313.49	2504.67	N	N	N	Y
State	46	South Dakota	Clozaril	Clozapine	3	49	49	62137.7			0	0	0	#		88.84	0	N	N	N	N
State	46	South Dakota	Fazaclo	Clozapine	7	69	69.1	65237.9			13	13	4229.06	*		161.4	0	N	N	N	Y
State	47	Tennessee	Clozapine	Clozapine	494	12963	12995.9	1.25319e+06	1022		2887	2899.9	161935		189	14674.4	55698.2	N	N	N	Y
State	47	Tennessee	Clozapine Odt	Clozapine	15	137	137	63813.3	14		13	13	3957.94	*		114.59	197.8	N	N	N	Y
State	47	Tennessee	Clozaril	Clozapine	16	117	117	171534	12		27	27	11175.7	*		173.2	2972.42	N	N	N	Y
State	47	Tennessee	Fazaclo	Clozapine	9	80	80.2	48292.3		*				*		49.88	0	N	N	N	Y
State	48	Texas	Clozapine	Clozapine	1257	28114	28251.4	2.58622e+06	2098		4324	4354.1	278059		319	30924	98010.1	N	N	N	Y
State	48	Texas	Clozapine Odt	Clozapine	82	783	783.2	473387	95		81	81	37239.9		11	567.17	2837.43	N	N	N	Y
State	48	Texas	Clozaril	Clozapine	101	953	962.2	1.38411e+06	86		67	67	64280.7	*		1431.68	4685.73	N	N	N	Y
State	48	Texas	Fazaclo	Clozapine	84	1014	1014.6	1.30159e+06	100		92	92	90286.9	*		1965.62	3630.21	N	N	N	Y
State	48	Texas	Versacloz	Clozapine	5	24	25	31356.6		*				*		14.4	0	N	N	N	Y
State	49	Utah	Clozapine	Clozapine	174	5632	5641.9	601028	379		617	617.2	54721.1		41	7642.5	8884.46	N	N	N	Y
State	49	Utah	Clozapine Odt	Clozapine	5	27	27	11064.2			0	0	0	#		13.4	0	N	N	N	N
State	49	Utah	Clozaril	Clozapine	4	36	36	28101.8		*				*		50.4	0	N	N	N	Y
State	49	Utah	Fazaclo	Clozapine	2	15	15	29944.6			0	0	0	#		13.92	0	N	N	N	N
State	49	Utah	Versacloz	Clozapine	2	30	30	89050.4		*				*		14.4	0	N	N	N	Y
State	50	Vermont	Clozapine	Clozapine	115	5879	5884	457389	343		834	834.3	51868.1		58	3091.51	5491.67	N	N	N	Y
State	50	Vermont	Clozapine Odt	Clozapine	9	122	122	50017.6			26	26	7549.79	*		6.44	1418.67	N	N	N	Y
State	50	Vermont	Clozaril	Clozapine	13	212	212	254125	13		19	19	23996.5	*		150.2	0	N	N	N	Y
State	50	Vermont	Fazaclo	Clozapine	1	12	12	35681.9			0	0	0	#		10.08	0	N	N	N	N
State	51	Virginia	Clozapine	Clozapine	628	24656	24688.5	2.11374e+06	1400		3048	3049.5	206610		165	19806.2	63239.8	N	N	N	Y
State	51	Virginia	Clozapine Odt	Clozapine	36	689	690	315199	50		15	15	4258.99	*		2489.75	1428.46	N	N	N	Y
State	51	Virginia	Clozaril	Clozapine	20	201	201	296383	22		0	0	0		0	228.3	1688.2	N	N	N	N
State	51	Virginia	Fazaclo	Clozapine	16	193	193.1	267441	18	*				*		237.13	4020.59	N	N	N	Y
State	53	Washington	Clozapine	Clozapine	693	28321	28378.2	3.0307e+06	1629		4558	4566.9	381991		273	37007.9	33899.5	N	N	N	Y
State	53	Washington	Clozapine Odt	Clozapine	17	208	208.1	100721	18		19	19	10715.1	*		95.47	0	N	N	N	Y
State	53	Washington	Clozaril	Clozapine	9	78	78	131793			0	0	0	#		95.68	0	N	N	N	N
State	54	West Virginia	Clozapine	Clozapine	213	8536	8543.8	652591	512		1714	1714	100690		94	7368.46	16428.6	N	N	N	Y
State	54	West Virginia	Clozapine Odt	Clozapine	4	73	73	22869			0	0	0	#		14.36	2984.26	N	N	N	N
State	54	West Virginia	Clozaril	Clozapine	3	20	20	32277.9		*				*		32.4	125.33	N	N	N	Y
State	54	West Virginia	Fazaclo	Clozapine	2	36	36	117180			0	0	0	#		55.4	0	N	N	N	N
State	55	Wisconsin	Clozapine	Clozapine	583	31587	31623	2.55613e+06	1714		5462	5471	327022		260	23537.2	60483.6	N	N	N	Y
State	55	Wisconsin	Clozapine Odt	Clozapine	70	1603	1604.9	711692	92		197	197	53625.1		12	1944.41	815.93	N	N	N	Y
State	55	Wisconsin	Clozaril	Clozapine	35	504	504.3	509161	30		56	56	80152.4	*		577.24	7157.16	N	N	N	Y
State	55	Wisconsin	Fazaclo	Clozapine	23	336	336.4	348601	24		32	32	12115.9	*		310.91	2038.28	N	N	N	Y
State	56	Wyoming	Clozapine	Clozapine	49	1544	1552.1	166863	129		193	193	17025.7		13	1533.56	4030.36	N	N	N	Y
State	56	Wyoming	Fazaclo	Clozapine	1	14	14	29839.7			0	0	0	#		14.4	0	N	N	N	N
State	72	Puerto Rico	Clozapine	Clozapine	155	2190	2194	274634	186		336	336	27586.3		29	223.92	3989.89	N	N	N	Y
State	72	Puerto Rico	Clozaril	Clozapine	18	113	113	132042	11		0	0	0		0	0	132	N	N	N	N
State	78	Virgin Islands	Clozapine	Clozapine	4	12	12	1806.28		*				*		5.5	479.67	N	N	N	Y
State	9A	Armed Forces Central/South America	Clozapine	Clozapine	1	20	20	1554.78			0	0	0	#		24	0	N	N	N	N
State	9E	Foreign Country	Clozapine	Clozapine	5	88	88	9317.87	15	*				*		73.52	88.08	N	N	N	Y
State	9E	Foreign Country	Clozapine Odt	Clozapine	1	42	42	3757.49			0	0	0	#		0	0	N	N	N	N
[truncated: 14 more columns]

## Sheet: 2015
Prscrbr_Geo_Lvl	Prscrbr_Geo_Cd	Prscrbr_Geo_Desc	Brnd_Name	Gnrc_Name	Tot_Prscrbrs	Tot_Clms	Tot_30day_Fills	Tot_Drug_Cst	Tot_Benes	GE65_Sprsn_Flag	GE65_Tot_Clms	GE65_Tot_30day_Fills	GE65_Tot_Drug_Cst	GE65_Bene_Sprsn_Flag	GE65_Tot_Benes	LIS_Bene_Cst_Shr	NonLIS_Bene_Cst_Shr	Opioid_Drug_Flag	Opioid_LA_Drug_Flag	Antbtc_Drug_Flag	Antpsyct_Drug_Flag						Number of Prescriptions						Number of Presc / 1000 Enrollees						1000	Cost					Cost/Presc
National		National	Clozapine	Clozapine	30147	1167034	1.16916e+06	9.90914e+07	63336		177712	178140	1.05512e+07		9413	897769	2.12622e+06	N	N	N	Y			State		Medicare D Enrollees	generics	Clozaril	Fazaclo	Versacloz	All Brand	Total	generics	Clozaril	Fazaclo	Versacloz	All Brand	Total	generics	Clozaril	Fazaclo	Versacloz	All Brand	Total			Number of Presc / 1000 Enrollees
National		National	Clozapine Odt	Clozapine	2032	33440	33485.9	1.29927e+07	2455		4089	4091.5	1.1523e+06		311	25280.7	53520.2	N	N	N	Y			Alabama	AL	685452	8635	93	35	0	128	8763	12.5975	0.135677	0.0510612	0	0.186738	12.7843	738647	154918	35871.6	0	190790	929436	106.064		51	Nevada	NV
National		National	Clozaril	Clozapine	1260	16263	16314.2	1.86022e+07	1150		1414	1418.4	1.13638e+06		106	35566.7	113040	N	N	N	Y			Alaska	AK	33354	1952	0	0	0	0	1952	58.5237	0	0	0	0	58.5237	128105	0	0	0	0	128105	65.6278		50	Mississippi	MS
National		National	Fazaclo	Clozapine	1924	36621	36686.4	3.25953e+07	2467		3795	3801.4	2.32321e+06		273	56544.6	104828	N	N	N	Y			Arizona	AZ	810047	15330	141	0	0	141	15471	18.9248	0.174064	0	0	0.174064	19.0989	1.30114e+06	164060	0	0	164060	1.4652e+06	94.7064		49	Georgia	GA
National		National	Versacloz	Clozapine	92	1046	1046.3	1.40253e+06	113		133	133	151266		20	861.75	0	N	N	N	Y			Arkansas	AR	405775	7014	13	138	0	151	7165	17.2854	0.0320375	0.34009	0	0.372127	17.6576	624430	30319	203938	0	234257	858687	119.845		48	Kentucky	KY
State	1	Alabama	Clozapine	Clozapine	254	8604	8654.3	731580	605		1247	1260.8	76523.8		84	10372.4	26984.8	N	N	N	Y			California	CA	4324304	106778	1577	10744	353	12674	119452	24.6925	0.364683	2.48456	0.0816316	2.93088	27.6234	1.18332e+07	1.60731e+06	8.09988e+06	485050	1.01922e+07	2.20254e+07	184.387		47	Alabama	AL
State	1	Alabama	Clozapine Odt	Clozapine	4	31	31	7066.73			0	0	0	#		88.33	0	N	N	N	N			Colorado	CO	553304	17228	308	460	0	768	17996	31.1366	0.556656	0.831369	0	1.38803	32.5246	1.93327e+06	296608	433114	0	729722	2.66299e+06	147.977		46	Texas	TX
State	1	Alabama	Clozaril	Clozapine	13	93	93	154918			0	0	0	#		1288.58	0	N	N	N	N			Connecticut	CT	469850	31785	425	319	22	766	32551	67.6492	0.904544	0.67894	0.0468235	1.63031	69.2796	2.9956e+06	372958	428146	25185.4	826290	3.82189e+06	117.412		45	Florida	FL
State	1	Alabama	Fazaclo	Clozapine	2	35	35	35871.6			0	0	0	#		31.44	0	N	N	N	N			Delaware	DE	129456	3118	129	22	0	151	3269	24.0854	0.996478	0.169942	0	1.16642	25.2518	311242	132748	50569.2	0	183318	494559	151.288		44	Tennessee	TN
State	2	Alaska	Clozapine	Clozapine	53	1952	1955.2	128105	95		222	222	13300.7	*		1364.14	0	N	N	N	Y			District of Columbia	DC	50129	1485	22	48	0	70	1555	29.6236	0.438868	0.95753	0	1.3964	31.02	144360	45640.9	57130.8	0	102772	247132	158.927		43	South Carolina	SC
State	4	Arizona	Clozapine	Clozapine	481	15166	15182.3	1.26253e+06	951		2050	2050.3	100953		110	10504.5	28855.8	N	N	N	Y			Florida	FL	2961341	36632	563	917	0	1480	38112	12.3701	0.190117	0.309657	0	0.499774	12.8698	3.85462e+06	724733	1.08114e+06	0	1.80587e+06	5.66049e+06	148.523		42	Louisiana	LA
State	4	Arizona	Clozapine Odt	Clozapine	18	164	164	38612.2	12		0	0	0		0	105.25	0	N	N	N	N			Georgia	GA	1078986	12514	159	177	0	336	12850	11.5979	0.147361	0.164043	0	0.311403	11.9093	1.19586e+06	261295	261723	0	523018	1.71887e+06	133.765		41	New Mexico	NM
State	4	Arizona	Clozaril	Clozapine	14	141	141.1	164060			0	0	0	#		285.04	0	N	N	N	N			Hawaii	HI	170592	4391	0	16	0	16	4407	25.7398	0	0.093791	0	0.093791	25.8336	370693	0	7128.88	0	7128.88	377822	85.7322		40	Arkansas	AR
State	5	Arkansas	Clozapine	Clozapine	190	6881	6898.3	526253	451		1354	1354.6	64507.7		64	5184.35	14652.9	N	N	N	Y			Idaho	ID	187923	4162	0	19	0	19	4181	22.1474	0	0.101105	0	0.101105	22.2485	377376	0	41302.6	0	41302.6	418679	100.138		39	Arizona	AZ
State	5	Arkansas	Clozapine Odt	Clozapine	11	133	133.6	98177.4	17		0	0	0		0	102.01	791.25	N	N	N	N			Illinois	IL	1440264	66907	242	3164	30	3436	70343	46.4547	0.168025	2.19682	0.0208295	2.38567	48.8404	5.86579e+06	296816	2.40127e+06	34801.4	2.73289e+06	8.59868e+06	122.239		38	Idaho	ID
State	5	Arkansas	Clozaril	Clozapine	3	13	13	30319		*				*		18.48	95	N	N	N	Y			Indiana	IN	827442	29936	248	521	0	769	30705	36.179	0.299719	0.629651	0	0.92937	37.1083	2.57203e+06	322381	284367	0	606748	3.17878e+06	103.526		37	North Carolina	NC
State	5	Arkansas	Fazaclo	Clozapine	15	138	139.7	203938	14		24	24	25575.6	*		218.55	0	N	N	N	Y			Iowa	IA	430725	17776	268	871	29	1168	18944	41.27	0.622207	2.02217	0.0673283	2.71171	43.9817	1.68877e+06	302802	652038	77547.7	1.03239e+06	2.72116e+06	143.642		36	Utah	UT
State	6	California	Clozapine	Clozapine	2708	102024	102355	9.92128e+06	5932		13624	13717.4	907732		762	67404.1	153807	N	N	N	Y			Kansas	KS	338226	12422	100	327	104	531	12953	36.7269	0.29566	0.966809	0.307487	1.56996	38.2969	1.10067e+06	106277	343438	237767	687483	1.78815e+06	138.049		35	Wyoming	WY
State	6	California	Clozapine Odt	Clozapine	257	4754	4758.4	1.91192e+06	414		540	540.1	177716		48	2047.63	1622.2	N	N	N	Y			Kentucky	KY	634163	7358	94	116	0	210	7568	11.6027	0.148227	0.182918	0	0.331145	11.9338	832711	126888	117112	0	244000	1.07671e+06	142.271		34	Delaware	DE
State	6	California	Clozaril	Clozapine	101	1577	1583.2	1.60731e+06	113		137	137	62656.3		12	4625.59	4829.23	N	N	N	Y			Louisiana	LA	573013	9012	173	118	0	291	9303	15.7274	0.301913	0.205929	0	0.507842	16.2352	736857	129325	139119	0	268444	1.0053e+06	108.062		33	Hawaii	HI
State	6	California	Fazaclo	Clozapine	429	10744	10764.9	8.09988e+06	623		1197	1198.2	606059		65	7774.11	21283.3	N	N	N	Y			Maine	ME	214758	9528	68	44	0	112	9640	44.3662	0.316635	0.204882	0	0.521517	44.8877	761695	70411.4	70476.1	0	140888	902582	93.6289		32	California	CA
State	6	California	Versacloz	Clozapine	20	353	353	485050	31		50	50	54511.3	*		231.75	0	N	N	N	Y			Maryland	MD	547512	19766	191	491	0	682	20448	36.1015	0.348851	0.896784	0	1.24563	37.3471	1.76924e+06	194520	529210	0	723730	2.49297e+06	121.918		31	Montana	MT
State	8	Colorado	Clozapine	Clozapine	491	16680	16694.6	1.73056e+06	1054		1985	1987.4	159169		136	12682.1	41149.1	N	N	N	Y			Massachusetts	MA	822437	77671	409	270	76	755	78426	94.4401	0.497303	0.328293	0.0924083	0.918003	95.3581	5.27282e+06	426360	106594	49352.8	582307	5.85513e+06	74.658		30	West Virginia	WV
State	8	Colorado	Clozapine Odt	Clozapine	43	548	549.1	202714	56		81	81	28720.5	*		165.44	138.24	N	N	N	Y			Michigan	MI	1458012	49896	705	3012	79	3796	53692	34.2219	0.483535	2.06583	0.0541834	2.60355	36.8255	5.41769e+06	793195	3.15828e+06	115450	4066926	9.48462e+06	176.649		29	Virginia	VA
State	8	Colorado	Clozaril	Clozapine	21	308	308	296608	18		0	0	0		0	351.96	0	N	N	N	N			Minnesota	MN	682715	46927	981	769	11	1761	48688	68.7359	1.43691	1.12639	0.0161121	2.57941	71.3153	5.10591e+06	1.03113e+06	780333	15068.3	1.82654e+06	6.93244e+06	142.385		28	New Jersey	NJ
State	8	Colorado	Fazaclo	Clozapine	22	460	460.6	433114	36		34	34	36907.9	*		869.96	0	N	N	N	Y			Mississippi	MS	393891	4113	34	22	0	56	4169	10.442	0.0863183	0.055853	0	0.142171	10.5841	362421	81908.4	36654.1	0	118563	480983	115.371		27	District of Columbia	DC
State	9	Connecticut	Clozapine	Clozapine	711	30775	30806.2	2.53242e+06	1628		4547	4558.7	253087		225	24178.3	32898.8	N	N	N	Y			Missouri	MO	832127	35019	307	1618	39	1964	36983	42.0837	0.368934	1.94441	0.0468678	2.36022	44.4439	3.01923e+06	478818	1.2454e+06	57641.8	1.78186e+06	4.80109e+06	129.819		26	Colorado	CO
State	9	Connecticut	Clozapine Odt	Clozapine	65	1010	1010.4	463189	76		184	184	60455.8		12	555.13	0	N	N	N	Y			Montana	MT	126974	3448	150	0	0	150	3598	27.1552	1.18134	0	0	1.18134	28.3365	330274	190000	0	0	190000	520274	144.601		25	Ohio	OH
State	9	Connecticut	Clozaril	Clozapine	22	425	425	372958	22		96	96	18742.1	*		474.03	2830	N	N	N	Y			Nebraska	NE	219062	11227	51	1094	86	1231	12458	51.2503	0.232811	4.99402	0.392583	5.61941	56.8697	1.04195e+06	51238.6	924165	31168	1.00657e+06	2.04852e+06	164.434		24	Washington	WA
State	9	Connecticut	Fazaclo	Clozapine	33	319	319	428146	32		15	15	37907.7	*		430.46	636.42	N	N	N	Y			Nevada	NV	299518	2407	107	70	0	177	2584	8.03624	0.357241	0.233709	0	0.590949	8.62719	222216	109620	89874.6	0	199494	421710	163.2		23	Michigan	MI
State	9	Connecticut	Versacloz	Clozapine	9	22	22	25185.4		*				*		34.8	0	N	N	N	Y			New Hampshire	NH	163231	12261	169	40	14	223	12484	75.1144	1.03534	0.245051	0.085768	1.36616	76.4806	991068	131786	22861.9	28094.1	182742	1.17381e+06	94.0252		22	Indiana	IN
State	10	Delaware	Clozapine	Clozapine	89	3071	3072.8	286105	174		421	422.1	32889.1		25	4409.75	8803.48	N	N	N	Y			New Jersey	NJ	1064535	30738	1085	970	34	2089	32827	28.8746	1.01922	0.911196	0.0319388	1.96236	30.8369	3.02544e+06	1.07487e+06	934192	35623.2	2.04469e+06	5.07012e+06	154.45		21	Maryland	MD
State	10	Delaware	Clozapine Odt	Clozapine	2	47	47	25136.3			0	0	0	#		191.4	81.54	N	N	N	N			New Mexico	NM	257716	4406	62	38	0	100	4506	17.0963	0.240575	0.147449	0	0.388024	17.4844	406735	82007.2	32484.1	0	114491	521226	115.674		20	Kansas	KS
State	10	Delaware	Clozaril	Clozapine	7	129	129	132748			0	0	0	#		564.16	515.4	N	N	N	N			New York	NY	2538776	119081	1610	2834	20	4464	123545	46.9049	0.634164	1.11629	0.00787781	1.75833	48.6632	1.10662e+07	1.98124e+06	2.64039e+06	17463.1	4.63909e+06	1.57053e+07	127.122		19	Oregon	OR
State	10	Delaware	Fazaclo	Clozapine	4	22	22	50569.2			0	0	0	#		10.8	460.67	N	N	N	N			North Carolina	NC	1281783	28180	301	479	0	780	28960	21.985	0.234829	0.373698	0	0.608527	22.5935	2.5396e+06	484458	614635	0	1.09909e+06	3.6387e+06	125.646		18	Pennsylvania	PA
State	11	District of Columbia	Clozapine	Clozapine	81	1474	1483	135978	144		181	184.7	14294.2		19	1705.45	4310.22	N	N	N	Y			North Dakota	ND	82822	4916	101	118	11	230	5146	59.3562	1.21948	1.42474	0.132815	2.77704	62.1332	453946	128995	118966	8232.63	256194	710140	137.998		17	Oklahoma	OK
State	11	District of Columbia	Clozapine Odt	Clozapine	3	11	11	8382.38		*				*		0	0	N	N	N	Y			Ohio	OH	1642834	52229	594	846	0	1440	53669	31.792	0.36157	0.514964	0	0.876534	32.6685	4.81023e+06	697054	835963	0	1.53302e+06	6.34325e+06	118.192		16	Iowa	IA
State	11	District of Columbia	Clozaril	Clozapine	3	22	22	45640.9			0	0	0	#		1.8	3369.04	N	N	N	N			Oklahoma	OK	444455	17967	90	1390	0	1480	19447	40.4248	0.202495	3.12743	0	3.32992	43.7547	1.52272e+06	151857	1.50955e+06	0	1.66141e+06	3.18413e+06	163.734		15	Missouri	MO
State	11	District of Columbia	Fazaclo	Clozapine	8	48	48	57130.8			22	22	26153.8	*		39.6	0	N	N	N	Y			Oregon	OR	544494	22118	210	33	0	243	22361	40.6212	0.385679	0.0606067	0	0.446286	41.0675	1.97385e+06	197055	31997.1	0	229052	2202902	98.5154		14	Maine	ME
State	12	Florida	Clozapine	Clozapine	1258	36022	36097.2	3.47171e+06	2642		5315	5326.1	316934		356	47568.1	106858	N	N	N	Y			Pennsylvania	PA	1887932	76962	1689	308	0	1997	78959	40.7652	0.89463	0.163141	0	1.05777	41.823	6.1023e+06	1.77117e+06	363354	0	2.13452e+06	8.23682e+06	104.318		13	Wisconsin	WI
State	12	Florida	Clozapine Odt	Clozapine	40	610	615	382911	58		23	24.4	9185.37	*		414.89	775.72	N	N	N	Y			Rhode Island	RI	151551	9175	18	105	0	123	9298	60.5407	0.118772	0.692836	0	0.811608	61.3523	870330	17972.1	81004.5	0	98976.6	969307	104.249		12	New York	NY
State	12	Florida	Clozaril	Clozapine	51	563	570	724733	43		62	62	19683.8	*		1882.53	7721.34	N	N	N	Y			South Carolina	SC	662451	10045	68	374	33	475	10520	15.1634	0.102649	0.56457	0.049815	0.717034	15.8804	903872	89261	285497	26435.4	401193	1.30507e+06	124.056		11	Illinois	IL
State	12	Florida	Fazaclo	Clozapine	73	917	919.2	1.08114e+06	88		66	68.2	69092.5	*		1809.78	7004.93	N	N	N	Y			South Dakota	SD	105509	8018	38	168	0	206	8224	75.9935	0.360159	1.59228	0	1.95244	77.946	674394	43066.9	132109	0	175176	849570	103.304		10	Nebraska	NE
State	13	Georgia	Clozapine	Clozapine	526	12470	12522.8	1.17895e+06	938		1739	1744.5	106497		115	13994.7	33191.3	N	N	N	Y			Tennessee	TN	908592	13009	147	196	0	343	13352	14.3178	0.161789	0.215718	0	0.377507	14.6953	1.32197e+06	153940	116370	0	270310	1.59228e+06	119.254		9	Alaska	AK
State	13	Georgia	Clozapine Odt	Clozapine	5	44	44	16903.7			0	0	0	#		21.92	0	N	N	N	N			Texas	TX	2491478	29020	1132	1746	39	2917	31937	11.6477	0.454349	0.700789	0.0156534	1.17079	12.8185	2.92045e+06	1.53762e+06	1.94806e+06	45201.2	3.53088e+06	6.45133e+06	202.002		8	Rhode Island	RI
State	13	Georgia	Clozaril	Clozapine	17	159	159	261295	19	*				*		272.92	3439.02	N	N	N	Y			Utah	UT	233877	5294	50	31	48	129	5423	22.6358	0.213788	0.132548	0.205236	0.551572	23.1874	556915	57444.3	35175	97315.8	189935	746850	137.719		7	North Dakota	ND
State	13	Georgia	Fazaclo	Clozapine	10	177	177	261723	16		0	0	0		0	236.39	3130.96	N	N	N	N			Vermont	VT	94866	6083	202	23	0	225	6308	64.122	2.12932	0.242447	0	2.37177	66.4938	533533	206953	40280.2	0	247233	780766	123.774		6	Vermont	VT
State	15	Hawaii	Clozapine	Clozapine	116	4344	4350	349372	261		455	457.7	34254.2		34	3472.04	9892.97	N	N	N	Y			Virginia	VA	834446	25096	230	361	0	591	25687	30.075	0.275632	0.432622	0	0.708254	30.7833	2.3119e+06	315453	367454	0	682908	2.99481e+06	116.588		5	Connecticut	CT
State	15	Hawaii	Clozapine Odt	Clozapine	6	47	47	21321		*				*		26.88	0	N	N	N	Y			Washington	WA	743413	26322	108	28	0	136	26458	35.407	0.145276	0.0376641	0	0.18294	35.5899	2.93472e+06	144411	26582.1	0	170993	3.10572e+06	117.383		4	Minnesota	MN
State	15	Hawaii	Fazaclo	Clozapine	1	16	16	7128.88			0	0	0	#		575.99	0	N	N	N	N			West Virginia	WV	288245	8396	41	64	0	105	8501	29.128	0.14224	0.222033	0	0.364273	29.4923	653180	59211.5	130332	0	189544	842723	99.1323		3	New Hampshire	NH
State	16	Idaho	Clozapine	Clozapine	166	4127	4139.3	365499	286		563	565.9	45358.4		39	2480.58	3162.42	N	N	N	Y			Wisconsin	WI	727091	33087	628	1029	0	1657	34744	45.506	0.863716	1.41523	0	2.27894	47.7849	3.19234e+06	618841	708802	0	1.32764e+06	4.51998e+06	130.094		2	South Dakota	SD
State	16	Idaho	Clozapine Odt	Clozapine	4	35	35.2	11876.8			35	35.2	11876.8	*		0	38.73	N	N	N	Y			Wyoming	WY	58504	1337	12	15	0	27	1364	22.8531	0.205114	0.256393	0	0.461507	23.3146	157175	17481.5	31095.3	0	48576.8	205752	150.844		1	Massachusetts	MA
State	16	Idaho	Fazaclo	Clozapine	2	19	19	41302.6			0	0	0	#		2086.65	0	N	N	N	N			Total		38909953	1198177	16143	36598	1028	53769	1251946	30.7936	0.414881	0.940582	0.02642	1.38188	32.1755	1.11832e+08	1.84644e+07	3.25854e+07	1.3874e+06	5.24373e+07	1.64269e+08
State	17	Illinois	Clozapine	Clozapine	1133	62538	62593.6	4.61501e+06	3340		10037	10051.7	520497		524	25515.9	65851.1	N	N	N	Y																												Mean
State	17	Illinois	Clozapine Odt	Clozapine	123	4369	4369.7	1.25078e+06	246		388	388	92633.3		27	546.25	150.81	N	N	N	Y																												SD
State	17	Illinois	Clozaril	Clozapine	26	242	242	296816	23		46	46	34543	*		2567.59	7230.39	N	N	N	Y																												MOE
State	17	Illinois	Fazaclo	Clozapine	153	3164	3165.9	2.40127e+06	217		265	265	130353		22	3462.15	6484.06	N	N	N	Y																												CI (Z=1.5)
State	17	Illinois	Versacloz	Clozapine	4	30	30	34801.4			0	0	0	#		0	0	N	N	N	N																												CI (Z=1.96)
State	18	Indiana	Clozapine	Clozapine	601	29368	29405.7	2.37284e+06	1670		4889	4895.6	219496		270	21567.7	43950.6	N	N	N	Y
State	18	Indiana	Clozapine Odt	Clozapine	45	568	568	199188	55		160	160	28381.7		13	193.76	38.92	N	N	N	Y
State	18	Indiana	Clozaril	Clozapine	22	248	248	322381	21		34	34	41991.1	*		1156.01	5058.85	N	N	N	Y
State	18	Indiana	Fazaclo	Clozapine	31	521	521	284367	37		229	229	46580.2		14	1834.39	3764.18	N	N	N	Y
State	19	Iowa	Clozapine	Clozapine	401	17465	17509.8	1.54792e+06	1096		2266	2274.7	145679		140	12633.2	23177.9	N	N	N	Y
State	19	Iowa	Clozapine Odt	Clozapine	22	311	311.4	140851	30		25	25	10070.1	*		209	0	N	N	N	Y
State	19	Iowa	Clozaril	Clozapine	19	268	268.2	302802	20		32	32	19409.1	*		167.36	1261.14	N	N	N	Y
State	19	Iowa	Fazaclo	Clozapine	34	871	872.1	652038	55		36	36.5	34132.5	*		1265.8	3730.64	N	N	N	Y
State	19	Iowa	Versacloz	Clozapine	2	29	29	77547.7			0	0	0	#		10.8	0	N	N	N	N
State	20	Kansas	Clozapine	Clozapine	324	12325	12331.9	1.04576e+06	755		1995	1995.4	117547		126	9684.4	27896.4	N	N	N	Y
State	20	Kansas	Clozapine Odt	Clozapine	16	97	97	54907.8	13		12	12	7848.49	*		77.05	168	N	N	N	Y
State	20	Kansas	Clozaril	Clozapine	7	100	100.2	106277			26	26	39554.8	*		166.24	0	N	N	N	Y
State	20	Kansas	Fazaclo	Clozapine	18	327	327	343438	18		31	31	25428.3	*		141.88	0	N	N	N	Y
State	20	Kansas	Versacloz	Clozapine	1	104	104	237767			21	21	34348.8	*		92.4	0	N	N	N	Y
State	21	Kentucky	Clozapine	Clozapine	300	7264	7279.4	793884	600		789	789	49758.1		55	7129.78	29586.3	N	N	N	Y
State	21	Kentucky	Clozapine Odt	Clozapine	14	94	94	38826.5	13	*				*		13.79	285.58	N	N	N	Y
State	21	Kentucky	Clozaril	Clozapine	8	94	94	126888		*				*		1265.83	0	N	N	N	Y
State	21	Kentucky	Fazaclo	Clozapine	12	116	116	117112			0	0	0	#		63.48	1960.51	N	N	N	N
State	22	Louisiana	Clozapine	Clozapine	332	8994	9020.3	732520	628		1810	1814.1	111670		114	6898.7	15874.2	N	N	N	Y
State	22	Louisiana	Clozapine Odt	Clozapine	2	18	18	4336.68			0	0	0	#		0	53.12	N	N	N	N
State	22	Louisiana	Clozaril	Clozapine	12	173	174	129325		*				*		338.32	2645.64	N	N	N	Y
State	22	Louisiana	Fazaclo	Clozapine	6	118	118	139119			27	27	17436.9	*		91.92	0	N	N	N	Y
State	23	Maine	Clozapine	Clozapine	299	9484	9508.8	723679	551		1516	1523.8	84280.4		79	3490.17	10612.1	N	N	N	Y
State	23	Maine	Clozapine Odt	Clozapine	5	44	44	38016			0	0	0	#		18.65	0	N	N	N	N
State	23	Maine	Clozaril	Clozapine	7	68	72.2	70411.4			13	13	12148.6	*		61.36	0	N	N	N	Y
State	23	Maine	Fazaclo	Clozapine	3	44	44	70476.1			0	0	0	#		51.72	0	N	N	N	N
State	24	Maryland	Clozapine	Clozapine	543	19281	19340.2	1.51851e+06	1080		3126	3143.7	155818		162	16993.3	45020.2	N	N	N	Y
State	24	Maryland	Clozapine Odt	Clozapine	24	485	487	250729	38		79	79	22483.4	*		236.24	10.15	N	N	N	Y
State	24	Maryland	Clozaril	Clozapine	15	191	191	194520	12	*				*		275.49	2528.75	N	N	N	Y
State	24	Maryland	Fazaclo	Clozapine	28	491	493.1	529210	43		83	83	51147	*		653.54	0	N	N	N	Y
State	25	Massachusetts	Clozapine	Clozapine	1473	77106	77169.6	5.06397e+06	3938		15253	15257.8	664766		685	52607.1	75486.1	N	N	N	Y
State	25	Massachusetts	Clozapine Odt	Clozapine	49	565	565	208848	45		38	38	8040	*		254.8	118.45	N	N	N	Y
State	25	Massachusetts	Clozaril	Clozapine	40	409	410	426360	29	*				*		469.68	6388.88	N	N	N	Y
State	25	Massachusetts	Fazaclo	Clozapine	15	270	270	106594	15		0	0	0		0	237.84	3216.29	N	N	N	N
State	25	Massachusetts	Versacloz	Clozapine	4	76	76	49352.8			0	0	0	#		160.2	0	N	N	N	N
State	26	Michigan	Clozapine	Clozapine	1093	46465	46611.4	4.08208e+06	2949		8210	8235	544422		489	42958.6	96436.8	N	N	N	Y
State	26	Michigan	Clozapine Odt	Clozapine	170	3431	3444.9	1.33561e+06	255		607	607.7	154673		34	2367.22	4539.5	N	N	N	Y
State	26	Michigan	Clozaril	Clozapine	57	705	705.5	793195	64		70	70.1	79541.9		11	813.6	3377.22	N	N	N	Y
State	26	Michigan	Fazaclo	Clozapine	147	3012	3018.9	3.15828e+06	238		326	326.5	280481		28	4472.43	196.72	N	N	N	Y
State	26	Michigan	Versacloz	Clozapine	7	79	79	115450			0	0	0	#		73.8	0	N	N	N	N
State	27	Minnesota	Clozapine	Clozapine	798	44572	44615.3	4.16454e+06	2330		6052	6055.1	431266		330	22063.1	56720.8	N	N	N	Y
State	27	Minnesota	Clozapine Odt	Clozapine	115	2355	2355	941370	129		238	238	73939		17	287.9	3268.67	N	N	N	Y
State	27	Minnesota	Clozaril	Clozapine	41	981	981	1.03113e+06	49		25	25	60576.3	*		628.88	0	N	N	N	Y
State	27	Minnesota	Fazaclo	Clozapine	69	769	769.9	780333	72		91	91	68329.8	*		524.54	7	N	N	N	Y
State	27	Minnesota	Versacloz	Clozapine	3	11	11	15068.3			0	0	0	#		0	0	N	N	N	N
State	28	Mississippi	Clozapine	Clozapine	197	4078	4098	352989	305		327	327	21483.3		29	4156.12	10866.7	N	N	N	Y
State	28	Mississippi	Clozapine Odt	Clozapine	4	35	35	9432.39			22	22	3497.11	*		2.65	0	N	N	N	Y
State	28	Mississippi	Clozaril	Clozapine	4	34	34	81908.4		*				*		32.4	0	N	N	N	Y
State	28	Mississippi	Fazaclo	Clozapine	3	22	22	36654.1			0	0	0	#		17.76	0	N	N	N	N
State	29	Missouri	Clozapine	Clozapine	734	33814	33852.1	2.56676e+06	1800		3990	3993.2	213665		229	18201.8	69510.1	N	N	N	Y
State	29	Missouri	Clozapine Odt	Clozapine	61	1205	1207.8	452466	74		120	120	44471		11	254.37	9145.17	N	N	N	Y
State	29	Missouri	Clozaril	Clozapine	23	307	307.1	478818	29		25	25	24067.9	*		1094.26	3518.71	N	N	N	Y
State	29	Missouri	Fazaclo	Clozapine	69	1618	1618	1.2454e+06	91		147	147	74922.4	*		1755.47	3651.3	N	N	N	Y
State	29	Missouri	Versacloz	Clozapine	5	39	39	57641.8			14	14	14547.8	*		14.4	0	N	N	N	Y
State	30	Montana	Clozapine	Clozapine	100	3415	3437.8	325595	236		331	334	24128.9		23	3333.4	6192.24	N	N	N	Y
State	30	Montana	Clozapine Odt	Clozapine	2	33	33	4678.81		#				*		2.32	0	N	N	N	Y
State	30	Montana	Clozaril	Clozapine	7	150	150.1	190000	12		17	17	17265.6	*		138.16	0	N	N	N	Y
State	31	Nebraska	Clozapine	Clozapine	276	10630	10648.9	802167	629		1581	1585.7	92671.5		93	7256.34	22483.2	N	N	N	Y
State	31	Nebraska	Clozapine Odt	Clozapine	31	597	597	239781	48		95	95	32745.2	*		310.73	0	N	N	N	Y
State	31	Nebraska	Clozaril	Clozapine	5	51	51	51238.6			26	26	11328.6	*		81.84	0	N	N	N	Y
State	31	Nebraska	Fazaclo	Clozapine	40	1094	1102.8	924165	70		162	162	133388		12	1132.29	1191.59	N	N	N	Y
State	31	Nebraska	Versacloz	Clozapine	8	86	86	31168		*				*		14.4	0	N	N	N	Y
State	32	Nevada	Clozapine	Clozapine	99	2391	2392.3	210001	176		267	267	18677.5		19	2521.29	3250.43	N	N	N	Y
State	32	Nevada	Clozapine Odt	Clozapine	4	16	16	12214.8			0	0	0	#		7.84	0	N	N	N	N
State	32	Nevada	Clozaril	Clozapine	2	107	107	109620			0	0	0	#		39.14	0	N	N	N	N
State	32	Nevada	Fazaclo	Clozapine	8	70	70	89874.6			0	0	0	#		134.28	0	N	N	N	N
State	33	New Hampshire	Clozapine	Clozapine	201	12075	12113.1	901641	701		2508	2516.5	137058		116	10983	12276.6	N	N	N	Y
State	33	New Hampshire	Clozapine Odt	Clozapine	15	186	188	89426.6	20		50	50	7077.96	*		1052.44	116.75	N	N	N	Y
State	33	New Hampshire	Clozaril	Clozapine	13	169	169	131786			0	0	0	#		47.77	0	N	N	N	N
State	33	New Hampshire	Fazaclo	Clozapine	6	40	40	22861.9		*				*		41.5	0	N	N	N	Y
State	33	New Hampshire	Versacloz	Clozapine	1	14	14	28094.1			0	0	0	#		10.8	0	N	N	N	N
State	34	New Jersey	Clozapine	Clozapine	935	29170	29245.8	2.58889e+06	1727		4249	4273.1	290450		255	24748.8	71817.7	N	N	N	Y
State	34	New Jersey	Clozapine Odt	Clozapine	78	1568	1569.5	436543	86		105	105	35843.7	*		2513.24	8601.49	N	N	N	Y
State	34	New Jersey	Clozaril	Clozapine	74	1085	1085.7	1.07487e+06	71		35	35	27879.5	*		1838.95	2017.96	N	N	N	Y
State	34	New Jersey	Fazaclo	Clozapine	60	970	970.2	934192	82		106	106	112029	*		1631.2	11120.4	N	N	N	Y
State	34	New Jersey	Versacloz	Clozapine	2	34	34	35623.2			0	0	0	#		63.6	0	N	N	N	N
State	35	New Mexico	Clozapine	Clozapine	172	4393	4398.1	400810	297		713	717.4	51128.8		50	3831.08	7060.95	N	N	N	Y
State	35	New Mexico	Clozapine Odt	Clozapine	3	13	13	5924.98			0	0	0	#		19.2	0	N	N	N	N
State	35	New Mexico	Clozaril	Clozapine	5	62	62.5	82007.2			0	0	0	#		58.84	0	N	N	N	N
State	35	New Mexico	Fazaclo	Clozapine	4	38	38	32484.1			0	0	0	#		73.44	0	N	N	N	N
State	36	New York	Clozapine	Clozapine	3149	115983	116076	9.64261e+06	6812		16724	16732	1.08312e+06		1001	91892.7	182463	N	N	N	Y
State	36	New York	Clozapine Odt	Clozapine	294	3098	3099.9	1.4236e+06	276		412	412	131618		39	5613.71	8179.77	N	N	N	Y
State	36	New York	Clozaril	Clozapine	151	1610	1613.8	1.98124e+06	130		190	190	185986		15	2822.64	8330.97	N	N	N	Y
State	36	New York	Fazaclo	Clozapine	172	2834	2836	2.64039e+06	212		347	347	260315		34	14153.6	4574.43	N	N	N	Y
State	36	New York	Versacloz	Clozapine	4	20	20	17463.1		*				*		36	0	N	N	N	Y
State	37	North Carolina	Clozapine	Clozapine	1034	27561	27640.1	2.30702e+06	1747		3738	3749.7	234724		228	24957.8	57107	N	N	N	Y
State	37	North Carolina	Clozapine Odt	Clozapine	68	619	623.2	232580	58		59	59	16156.6	*		366.86	182.2	N	N	N	Y
State	37	North Carolina	Clozaril	Clozapine	38	301	304.4	484458	29		0	0	0		0	394.8	1553.48	N	N	N	N
State	37	North Carolina	Fazaclo	Clozapine	41	479	480.3	614635	48	*				*		604.42	2386.08	N	N	N	Y
State	38	North Dakota	Clozapine	Clozapine	115	4858	4859.6	419260	315		702	702	45887.1		44	3632.01	9632.4	N	N	N	Y
State	38	North Dakota	Clozapine Odt	Clozapine	8	58	58	34685.1			11	11	5113.12	*		3.36	0	N	N	N	Y
State	38	North Dakota	Clozaril	Clozapine	5	101	101	128995			40	40	49098.9	*		60.96	0	N	N	N	Y
State	38	North Dakota	Fazaclo	Clozapine	12	118	118	118966		*				*		108	0	N	N	N	Y
State	38	North Dakota	Versacloz	Clozapine	2	11	11	8232.63			0	0	0	#		0	0	N	N	N	N
State	39	Ohio	Clozapine	Clozapine	1249	51054	51133	4.35438e+06	2785		8516	8534.6	472059		444	32656.1	126447	N	N	N	Y
State	39	Ohio	Clozapine Odt	Clozapine	58	1175	1175.3	455851	73		175	175	21537	*		353.33	59.76	N	N	N	Y
State	39	Ohio	Clozaril	Clozapine	51	594	594.1	697054	45		0	0	0		0	816.6	10325.9	N	N	N	N
State	39	Ohio	Fazaclo	Clozapine	67	846	850.9	835963	72		40	42	12247.5	*		1273.09	5289.38	N	N	N	Y
State	40	Oklahoma	Clozapine	Clozapine	297	17168	17186.2	1.21399e+06	953		2366	2371.3	118386		134	6332.58	15476.6	N	N	N	Y
State	40	Oklahoma	Clozapine Odt	Clozapine	34	799	799.4	308739	67		86	86	30627.5	*		114.57	2483.04	N	N	N	Y
State	40	Oklahoma	Clozaril	Clozapine	11	90	90	151857			0	0	0	#		107.4	548.52	N	N	N	N
State	40	Oklahoma	Fazaclo	Clozapine	36	1390	1394.6	1.50955e+06	109		120	120	73511	*		606.43	5432.33	N	N	N	Y
State	41	Oregon	Clozapine	Clozapine	473	21882	21908.3	1.87753e+06	1150		2827	2835.7	211170		162	15206.4	31827.4	N	N	N	Y
State	41	Oregon	Clozapine Odt	Clozapine	17	236	236	96321.6	21		39	39	19390	*		116.95	0	N	N	N	Y
State	41	Oregon	Clozaril	Clozapine	14	210	210	197055	14		0	0	0		0	248.36	0	N	N	N	N
State	41	Oregon	Fazaclo	Clozapine	2	33	33	31997.1			0	0	0	#		52.8	0	N	N	N	N
State	42	Pennsylvania	Clozapine	Clozapine	1589	76313	76421.7	5.8982e+06	3919		12006	12015.5	688781		619	59632	136397	N	N	N	Y
State	42	Pennsylvania	Clozapine Odt	Clozapine	37	649	649	204098	38		22	22	6031.84	*		578.92	0	N	N	N	Y
State	42	Pennsylvania	Clozaril	Clozapine	104	1689	1695.9	1.77117e+06	111		217	221	176686		14	3981.51	12687	N	N	N	Y
State	42	Pennsylvania	Fazaclo	Clozapine	25	308	308	363354	24		0	0	0		0	348.41	2372.97	N	N	N	N
State	44	Rhode Island	Clozapine	Clozapine	162	8982	8982.9	783738	513		2773	2773	116771		133	6126.51	20715.5	N	N	N	Y
State	44	Rhode Island	Clozapine Odt	Clozapine	16	193	193	86592.5	16	*				*		75.59	0	N	N	N	Y
State	44	Rhode Island	Clozaril	Clozapine	2	18	18	17972.1		*				*		44.72	0	N	N	N	Y
State	44	Rhode Island	Fazaclo	Clozapine	10	105	105	81004.5		*				*		59.64	0	N	N	N	Y
State	45	South Carolina	Clozapine	Clozapine	295	9507	9519.6	797667	610		1402	1403	71654.5		98	7882.57	24909.8	N	N	N	Y
State	45	South Carolina	Clozapine Odt	Clozapine	29	538	538	106205	37		94	94	11732.4	*		207.77	1173.78	N	N	N	Y
State	45	South Carolina	Clozaril	Clozapine	6	68	68	89261			0	0	0	#		111.72	0	N	N	N	N
State	45	South Carolina	Fazaclo	Clozapine	19	374	374.6	285497	28		225	225	80950		15	910.69	3632.83	N	N	N	Y
State	45	South Carolina	Versacloz	Clozapine	1	33	33	26435.4		*				*		43.2	0	N	N	N	Y
State	46	South Dakota	Clozapine	Clozapine	147	7673	7685.5	587101	468		965	967.5	55636.3		58	5169.48	17677.4	N	N	N	Y
State	46	South Dakota	Clozapine Odt	Clozapine	25	345	345.5	87292.5	27		75	75	13833.6	*		255.81	215.98	N	N	N	Y
State	46	South Dakota	Clozaril	Clozapine	2	38	38	43066.9			0	0	0	#		79.24	0	N	N	N	N
State	46	South Dakota	Fazaclo	Clozapine	12	168	168.1	132109	13		15	15	2588.15	*		348.24	0	N	N	N	Y
State	47	Tennessee	Clozapine	Clozapine	506	12978	13012	1.30851e+06	996		2559	2573.3	170519		190	14221.5	57391.3	N	N	N	Y
State	47	Tennessee	Clozapine Odt	Clozapine	7	31	31	13461.1		*				*		87.48	0	N	N	N	Y
State	47	Tennessee	Clozaril	Clozapine	19	147	147	153940	12		53	53	11438.9	*		254.72	2619.45	N	N	N	Y
State	47	Tennessee	Fazaclo	Clozapine	14	196	196	116370			22	22	10587.6	*		147.72	0	N	N	N	Y
State	48	Texas	Clozapine	Clozapine	1336	28643	28731.2	2.75718e+06	2117		4666	4691.6	278683		329	29325.8	105327	N	N	N	Y
State	48	Texas	Clozapine Odt	Clozapine	61	377	377.1	163270	59		71	71	10255.4	*		3229.83	1816.32	N	N	N	Y
State	48	Texas	Clozaril	Clozapine	103	1132	1140.5	1.53762e+06	105		99	99.3	70280.8	*		4115.88	9537.1	N	N	N	Y
State	48	Texas	Fazaclo	Clozapine	118	1746	1749.9	1.94806e+06	140		74	74	47700.1	*		2848.66	9960.17	N	N	N	Y
State	48	Texas	Versacloz	Clozapine	7	39	39.2	45201.2			14	14	506.1	*		45	0	N	N	N	Y
State	49	Utah	Clozapine	Clozapine	147	5251	5266.3	540221	414		424	424	36689.9		35	5283.57	9876.11	N	N	N	Y
State	49	Utah	Clozapine Odt	Clozapine	3	43	43	16693.7			0	0	0	#		14.4	0	N	N	N	N
State	49	Utah	Clozaril	Clozapine	4	50	50	57444.3		*				*		304.95	0	N	N	N	Y
State	49	Utah	Fazaclo	Clozapine	4	31	31	35175			0	0	0	#		24.96	0	N	N	N	N
State	49	Utah	Versacloz	Clozapine	3	48	48	97315.8			13	13	35458.9	*		0	0	N	N	N	Y
State	50	Vermont	Clozapine	Clozapine	111	5967	5972.8	495551	356		681	681.5	41754.6		44	3685.84	5958.53	N	N	N	Y
State	50	Vermont	Clozapine Odt	Clozapine	8	116	116	37981.7			36	36	10733.8	*		0	45	N	N	N	Y
State	50	Vermont	Clozaril	Clozapine	12	202	202	206953	13		0	0	0		0	177.4	0	N	N	N	N
State	50	Vermont	Fazaclo	Clozapine	2	23	23	40280.2			0	0	0	#		1611.55	0	N	N	N	N
State	51	Virginia	Clozapine	Clozapine	663	24659	24697.4	2.1074e+06	1393		2596	2598.7	171770		151	27251.9	55208.7	N	N	N	Y
State	51	Virginia	Clozapine Odt	Clozapine	30	437	437.5	204496	34	*				*		1602.21	2483.73	N	N	N	Y
State	51	Virginia	Clozaril	Clozapine	20	230	231.9	315453	24		0	0	0		0	335.56	1752.17	N	N	N	N
State	51	Virginia	Fazaclo	Clozapine	29	361	361.3	367454	28		17	17	27775	*		567.75	179.78	N	N	N	Y
State	53	Washington	Clozapine	Clozapine	678	26213	26276.5	2.88342e+06	1491		3627	3634.9	313032		220	28346	30957.3	N	N	N	Y
State	53	Washington	Clozapine Odt	Clozapine	10	109	109	51308.6	12		19	19	9746.5	*		81.03	0	N	N	N	Y
State	53	Washington	Clozaril	Clozapine	15	108	108	144411	11	*				*		82.2	235.44	N	N	N	Y
State	53	Washington	Fazaclo	Clozapine	5	28	28	26582.1		*				*		45	0	N	N	N	Y
State	54	West Virginia	Clozapine	Clozapine	217	8357	8373.8	638258	500		1835	1847.3	92226.8		99	6203.01	18279.4	N	N	N	Y
State	54	West Virginia	Clozapine Odt	Clozapine	2	39	39	14921.5			0	0	0	#		12.8	2015.58	N	N	N	N
State	54	West Virginia	Clozaril	Clozapine	4	41	41	59211.5		*				*		56.4	134.96	N	N	N	Y
State	54	West Virginia	Fazaclo	Clozapine	2	64	64	130332			0	0	0	#		63	0	N	N	N	N
State	55	Wisconsin	Clozapine	Clozapine	618	31968	32023.6	2.66377e+06	1726		5101	5108.2	286966		252	24945.7	55855.7	N	N	N	Y
State	55	Wisconsin	Clozapine Odt	Clozapine	80	1119	1121.9	528566	89		148	148.1	46142		13	479.79	1602.66	N	N	N	Y
State	55	Wisconsin	Clozaril	Clozapine	41	628	629.3	618841	40		122	122	117231	*		534	8416.85	N	N	N	Y
State	55	Wisconsin	Fazaclo	Clozapine	43	1029	1029.4	708802	50		44	44	14682.9	*		1062.5	3161.19	N	N	N	Y
State	56	Wyoming	Clozapine	Clozapine	50	1326	1326.7	141017	112		207	207	14560.9		14	2175.32	2843.07	N	N	N	Y
State	56	Wyoming	Clozapine Odt	Clozapine	1	11	11	16158.1			0	0	0	#		0	3305.09	N	N	N	N
State	56	Wyoming	Clozaril	Clozapine	1	12	12	17481.5			0	0	0	#		30.8	0	N	N	N	N
State	56	Wyoming	Fazaclo	Clozapine	2	15	15	31095.3			0	0	0	#		10.8	0	N	N	N	N
State	72	Puerto Rico	Clozapine	Clozapine	167	2128	2136.7	228193	189		382	384.7	26299.8		33	832.52	2825.85	N	N	N	Y
State	72	Puerto Rico	Clozapine Odt	Clozapine	2	15	15	6816.96		*				*		0	13	N	N	N	Y
State	72	Puerto Rico	Clozaril	Clozapine	16	115	118.5	129239	14	*				*		0	41.45	N	N	N	Y
State	9A	Armed Forces Central/South America	Clozapine	Clozapine	1	37	37	3109.98			0	0	0	#		35.08	0	N	N	N	N
State	9E	Foreign Country	Clozapine	Clozapine	4	83	83.1	10515.3	14	*				*		52.96	0	N	N	N	Y
State	9E	Foreign Country	Fazaclo	Clozapine	1	13	13	2641.85			0	0	0	#		0	0	N	N	N	N
[truncated: 14 more columns]

## Sheet: Medicaid-Medicare Correlation
2019 Presc/1000: Medicare x Medicaid
State		Medicare	Medicaid
Alabama	AL	12.8798	3.54
Alaska	AK	26.6475	4.77
Arizona	AZ	19.6469	8.71
Arkansas	AR	13.8571	1.48
California	CA	23.1264	7.18
Colorado	CO	27.6095	7.14
Connecticut	CT	59.7727	12.64
Delaware	DE	19.9314	4.63
District of Columbia	DC	34.7643	0
Florida	FL	11.3947	2.34
Georgia	GA	9.87438	3.71
Hawaii	HI	22.1667	5.14
Idaho	ID	20.46	7.84
Illinois	IL	38.0009	11.83
Indiana	IN	32.7392	8.74
Iowa	IA	39.3443	10.26
Kansas	KS	30.2196	5.21
Kentucky	KY	10.8419	2.06
Louisiana	LA	13.5763	2.57
Maine	ME	39.8539	8.1
Maryland	MD	33.0601	10.36
Massachusetts	MA	71.2157	13.93
Michigan	MI	31.4781	9.52
Minnesota	MN	59.878	13.64
Mississippi	MS	8.44494	1.83
Missouri	MO	44.6798	18.77
Montana	MT	23.3422	4.16
Nebraska	NE	43.295	10.88
Nevada	NV	8.4538	1.51
New Hampshire	NH	57.4911	11.88
New Jersey	NJ	25.688	5.7
New Mexico	NM	13.3978	1.85
New York	NY	43.7301	12.48
North Carolina	NC	18.7281	6.25
North Dakota	ND	54.5782	16.62
Ohio	OH	28.7746	9.2
Oklahoma	OK	44.9474	11.89
Oregon	OR	31.5275	9.75
Pennsylvania	PA	36.5374	11.72
Rhode Island	RI	60.8338	7.94
South Carolina	SC	11.7072	2.02
South Dakota	SD	71.9971	19.16
Tennessee	TN	14.7642	3.75
Texas	TX	10.4766	3.01
Utah	UT	29.1272	11.01
Vermont	VT	55.6761	9.38
Virginia	VA	25.0621	7.58
Washington	WA	32.7196	7.35
West Virginia	WV	25.456	6.43
Wisconsin	WI	39.265	8.86
Wyoming	WY	16.2334	3.68

## Sheet: Corr w %white
State	Presc/1000	% white population
AL	64.1	12.88
AK	59.4	26.6475
AZ	60.4	19.6469
AR	70.2	13.8571
CA	41.2	23.1264
CO	70.7	27.6095
CT	66.4	59.7727
DE	60.4	19.9314
FL	57.7	11.3947
GA	51.9	9.87438
HI	22.9	22.1667
ID	82.1	20.46
IL	61.4	38.0009
IN	77.2	32.7392
KS	84.5	30.2196
KY	75.6	10.8419
LA	82.4	13.5763
IA	57.1	39.3443
ME	90.8	39.8539
MD	48.7	33.0602
MA	69.6	71.2157
MI	73.9	31.4781
MN	77.5	59.878
MS	56	8.44494
MO	77	44.6798
MT	84.5	23.3422
NE	78.4	43.295
NV	51.2	8.4538
NH	88.3	57.4911
NJ	55	25.688
NM	51	13.3978
NY	55.2	43.7301
NC	62.2	18.7281
ND	82.9	54.5782
OH	77	28.7746
OK	63.5	44.9474
OR	74.8	31.5275
PA	75	36.5374
RI	71.3	60.8338
SC	63.4	11.7072
SD	80.7	71.9971
TN	72.2	14.7642
TX	50.1	10.4766
UT	78.7	29.1272
VT	89.8	55.6761
VA	60.3	25.0621
WA	66.6	32.7196
WV	89.8	25.456
WI	80.4	39.265
WY	84.7	16.2335
